# Supplementary material for: Who are the ‘social Darwinists’? On dispositional determinants of perceiving the social world as competitive jungle
Source: PLoS One. 2021 Aug 11;16(8):e0254434. doi: 10.1371/journal.pone.0254434 (PMC8357178; doi:10.1371/journal.pone.0254434)
Supplement: S1 File — (XLS) [file pone.0254434.s001.xls]

## Sheet: Dataset Study 1
Style_S	Style_D	Style_P	Style_F	Darwinism
9	5	5	5	3.13333
1	3	3	1	2.33333
1	8	7	7	2.13333
1	9	9	9	1.8
4	5	5	5	2.2
5	6	6	5	2.73333
5	4	4	4	3.2
8	5	2	1	1.46667
4	8	1	1	1.8
4	4	4	4	2.6
7	5	1	2	2
7	3	6	6	2.66667
7	7	2	1	3.2
3	7	6	7	2.4
5	3	5	5	2.86667
7	5	5	1	1.4
4	6	3	6	3.33333
9	3	1	2	1.46667
5	4	6	1	2.26667
9	9	1	9	3.4
9	5	1	1	2.06667
5	5	5	5	2.86667
3	7	3	7	2.21429
9	8	8	6	3.21429
5	3	5	5	1.73333
7	4	6	5	3.13333
8	3	3	3	2.4
9	3	2	3	2.07143
7	2	2	3	3.26667
8	2	8	8	2.66667
8	3	7	3	1.8
6	#NULL!	#NULL!	#NULL!	#NULL!
#NULL!	#NULL!	#NULL!	#NULL!	2.46667
1	9	5	5	1.2
9	1	8	2	2.07143
7	3	3	3	2.07143
8	7	5	5	3.13333
8	5	2	3	2.6
3	7	4	6	3.33333
7	7	6	4	2.4
9	9	9	9	2.46154
7	2	7	2	2.53333
7	7	8	5	3.26667
5	6	5	8	2.8
9	9	9	9	2.93333
6	3	5	4	2.26667
7	4	7	7	2.46667
9	9	9	5	2.73333
5	3	3	3	3.42857
5	4	4	3	2.93333
5	5	5	5	3.125
7	7	7	7	3.26667
9	9	9	9	2.33333
6	4	4	6	3.93333
5	9	5	7	1.6
7	9	9	3	1.73333
9	9	7	2	2.33333
7	9	4	4	2.46667
7	5	6	5	2.33333
8	7	2	2	2.26667
5	5	5	5	2.71429
2	7	7	6	2.73333
7	9	8	8	3
7	3	6	3	3.13333
7	3	4	5	3
9	7	4	3	2.33333
7	4	6	3	3
5	2	5	3	2.73333
#NULL!	#NULL!	#NULL!	#NULL!	2.8
7	7	5	6	3.8
5	6	5	4	3.46667
5	5	5	5	3.09091
3	9	6	6	3.53333
7	6	5	7	2.86667
6	9	5	8	2.53333
1	9	2	1	2.73333
7	7	8	2	2.13333
5	5	5	5	2.33333
5	9	9	9	3.2
1	9	9	9	2.46667
7	3	2	2	1.6
9	1	1	1	1.66667
4	9	9	9	2.28571
3	7	2	2	1.8
8	1	5	8	3.13333
2	8	8	7	2.86667
7	7	5	7	2.93333
3	2	5	2	2.33333
1	7	3	3	2.13333
7	7	7	6	2.46667
7	3	2	4	2.2
7	6	6	3	2.53333
8	8	8	8	3.06667
9	6	6	6	3.26667
5	5	5	5	3.2
7	7	7	9	3.13333
3	3	4	1	2.93333
9	9	9	6	3.2
9	5	5	2	2.66667
5	5	4	6	3
5	5	5	5	3
5	3	7	5	3.06667
7	7	3	2	2.2
7	2	3	2	3.13333
9	1	4	7	2.73333
6	7	5	3	2.8
9	#NULL!	#NULL!	9	3.38462
6	3	4	3	2.33333
7	2	6	7	2.2
8	1	2	1	1
3	7	6	5	3.26667
2	4	5	5	2.6
4	4	4	3	#NULL!
5	5	5	5	2.66667
1	1	1	1	3.2
7	3	2	3	1.53333
1	1	4	1	2.06667
9	8	4	3	2
1	1	1	1	2.46667
4	5	4	1	2.13333
9	6	2	8	3.2
4	7	7	8	1.92857
8	2	2	3	2.06667
9	9	9	9	2
3	3	5	6	1.53333
7	1	3	8	2.73333
5	5	5	5	2.73333
1	2	2	2	3.13333
1	1	9	9	2
7	3	2	8	2.66667
7	3	5	5	2.13333
9	1	4	4	2.06667
9	9	8	5	2.5
1	1	1	1	3.4
8	4	6	7	3.13333
1	4	5	1	3.6
5	7	3	3	1.86667
1	1	5	5	3.66667
7	7	7	3	2.86667
8	5	4	4	2.46667
1	7	4	4	1.71429
4	4	4	4	1.8
3	3	3	3	1.46667
8	9	1	3	2
8	4	3	3	2
2	3	5	5	2.92857
6	6	5	2	2.5
7	7	2	2	2.33333
4	2	7	3	1.86667
8	6	4	4	2.06667
8	3	8	#NULL!	2.2
4	4	4	4	3.06667
8	3	5	3	2.13333
4	8	8	2	1.8
9	6	6	4	2.73333
5	9	9	9	2.46667
9	5	2	2	1.8
9	1	5	1	2.4
7	2	7	6	2.73333
9	9	8	8	1.73333
9	1	1	1	1.07143
9	9	6	6	2.33333
8	3	2	3	2.73333
9	1	1	9	2
7	3	5	3	2.66667
5	5	5	5	2.1
5	8	8	6	2.66667
5	5	5	6	3.33333
8	3	8	2	1.46667
4	4	4	4	3.33333
2	7	2	3	2.66667
8	9	9	8	2.6
7	3	7	8	3.28571
8	1	8	1	2.8
9	5	8	6	3.6
9	1	1	1	3.21429
9	7	6	9	3.13333
7	7	6	6	2.66667
7	7	7	6	1.46667
9	1	5	6	1.46667
4	5	4	4	2.4
2	3	2	2	2.4
9	1	1	1	2.06667
9	5	5	4	2.93333
9	1	1	1	2
9	4	1	1	2.73333
5	7	8	8	2.41667
9	5	5	#NULL!	3.07692
5	5	3	7	2.26667
6	6	4	4	2.86667
5	4	3	3	2.93333
6	6	1	3	1.86667
7	6	3	3	2.53333
9	3	2	1	2.73333
8	8	2	2	2.4
8	8	4	3	2.64286
5	5	5	6	2.28571
5	5	5	5	3.35714
5	6	5	6	2.8
3	9	3	9	3.13333
4	6	5	4	1.8
6	2	5	6	2.57143
6	5	6	6	2.8
9	2	8	3	2.78571
6	6	6	6	2.6
8	2	7	2	2
9	1	9	1	2.33333
7	3	5	5	3.23077
6	3	5	5	2.53333
3	4	4	4	2.71429
7	3	3	3	2.71429
8	9	6	4	2.53333
3	6	3	7	2.2
7	1	9	1	2.4
7	3	3	3	1.86667
5	5	5	9	2.64286
9	1	1	1	1.86667
9	1	1	1	1.26667
8	2	5	2	2.57143
2	9	6	7	1.46667
5	3	2	1	1.6
3	8	1	1	1.93333
1	1	9	9	2.93333
8	5	6	5	#NULL!
8	2	5	1	3.33333
5	2	2	7	2.26667
7	1	8	8	3.21429
7	7	2	2	1.93333
1	2	5	5	2.6
1	1	4	9	#NULL!
3	2	1	1	2.2
5	5	3	4	2.33333
5	3	6	5	3
2	9	3	1	3
6	6	6	6	2.93333
6	6	4	4	3.46667
4	6	4	7	3.4
3	7	3	7	2.33333
9	9	6	5	3.30769
4	4	5	5	1.86667
5	1	5	7	2.86667
6	6	6	3	2.2
9	2	1	8	2.86667
2	9	2	8	2.53333
8	8	7	8	3.26667
5	4	7	4	2.8
5	1	3	5	2.73333
8	6	6	6	2.2
6	3	4	3	2.64286
4	5	5	5	2.21429
8	2	1	2	2
3	3	3	2	2.66667
2	2	#NULL!	7	1.92308
5	1	3	5	2.66667
7	3	4	6	2.2
7	4	4	4	2.8
5	5	4	4	2.73333
9	9	5	7	2.2
8	5	5	5	2.6
1	9	5	5	2.73333
3	5	6	7	2.90909
5	7	5	6	1.4
7	4	6	5	2.75
7	5	5	5	2
8	8	3	3	2.30769
5	5	5	5	#NULL!
7	5	4	4	2.86667
3	7	#NULL!	6	2.64286
7	3	8	2	1.64286
8	7	3	8	2.86667
6	8	6	7	2.6
3	8	7	8	2.4
8	2	2	3	2.53333
5	7	5	3	2.2
4	6	2	7	2.46667
9	2	2	2	2.13333
7	4	4	4	2.26667
5	3	3	4	2.6
5	3	4	4	2.6
7	3	4	5	2.6
8	2	2	2	2.53333
9	1	1	1	2.13333
5	4	3	6	1.93333
6	6	5	8	2.86667
7	1	5	2	2.26667
5	7	5	5	1.92857
4	8	5	5	2.06667
5	4	3	2	1.46667
8	5	4	4	2.13333
7	5	3	4	1.6
7	5	3	5	2.26667
9	1	2	4	2.85714
1	1	1	1	3.33333
3	3	3	3	2.86667
7	3	4	3	1.4
7	#NULL!	7	5	2.23077
7	5	5	5	2.06667
6	3	4	3	2
6	2	4	2	2.21429
8	1	5	3	1.78571
3	7	1	7	2.8
9	6	6	7	2.26667
1	9	9	9	3.2
4	2	3	4	3.86667
6	7	3	3	3.33333
2	#NULL!	#NULL!	#NULL!	2.6
7	2	3	3	2.2
3	9	7	6	2.33333
5	7	3	7	1.85714
5	2	4	7	3.6
4	7	5	5	1.46667
7	5	2	4	2.13333
1	9	9	9	3.06667
5	5	4	4	3.33333
5	2	3	3	2.2
5	3	5	3	2.46667
7	4	5	6	2.57143
9	9	9	9	2.4
2	5	4	4	2.33333
4	8	3	2	2.33333
5	5	5	5	2.73333
9	7	4	4	2.53333
7	2	6	3	2.8
5	1	1	1	2.66667
9	9	5	1	2.86667
5	3	4	4	3.06667
7	3	3	2	2.86667
1	6	1	8	#NULL!
7	3	6	4	3.5
3	7	2	7	3.28571
1	8	1	1	3.13333
7	4	3	3	2.6
7	3	5	5	3.28571
3	3	4	#NULL!	2.53333
4	3	4	7	2.57143
3	3	3	4	1.33333
3	3	2	3	2.46667
5	4	5	7	2.4
4	6	7	6	2.78571
1	9	4	4	2.86667
7	7	5	4	3.2
4	4	4	4	3.4
4	2	3	5	3.6
6	3	3	7	2.4
9	9	9	6	2.26667
9	3	6	3	2.46667
#NULL!	9	#NULL!	1	1.46667
7	7	7	3	1.33333
5	5	6	1	2.2
2	2	7	6	1.6
6	6	#NULL!	7	2
4	2	#NULL!	4	2.28571
#NULL!	1	#NULL!	1	2
4	9	7	7	2.93333
7	4	4	4	3.07692
7	4	4	3	3.13333
7	3	3	3	3.33333
4	6	4	4	3.13333
7	4	4	4	2.5
6	8	3	3	2.33333
9	7	9	9	3.2
5	5	5	5	3.66667
6	4	5	4	1.21429
7	4	3	5	2.86667
9	5	5	4	2.86667
7	7	3	6	3
5	5	5	5	3
8	1	1	9	2.26667
8	2	3	4	2.46667
8	1	1	1	2.2
8	1	1	1	2.33333
5	6	1	3	1.6
9	8	6	6	2.13333
7	3	3	3	2.26667
8	2	6	3	2.2
4	4	3	6	3
2	7	2	2	1.53333
6	6	3	3	2.5
8	7	7	7	2.33333
9	8	8	9	2.28571
2	6	5	2	2.72727
7	4	7	7	1.93333
9	9	9	9	2.86667
3	7	8	7	3.26667
6	7	4	4	3.46667
3	2	2	2	2.66667
8	8	8	1	2.53333
7	7	7	7	3.33333
3	3	3	3	2.66667
7	2	7	2	2.46667
1	9	4	4	2.8
5	8	5	5	2.15385
8	3	2	2	2.86667
9	9	9	1	2.26667
7	8	8	2	1.2
7	7	1	1	2.26667
5	3	4	3	1.93333
2	5	2	4	1.66667
6	9	7	5	2.46667
9	1	5	5	2.66667
9	9	9	#NULL!	3.46667
9	1	5	2	2.2
4	3	4	3	1.8
5	5	5	5	2.53333
1	9	9	5	3.6
7	8	8	6	3.46667
7	1	5	5	3.57143
9	1	5	5	2.2
5	7	3	7	3.06667
3	5	9	3	3.06667
4	4	4	6	3.5
9	8	6	6	2.73333
5	4	8	3	3.06667
2	8	5	5	2.86667
1	4	4	4	3.2
1	1	1	1	2.26667
2	2	5	5	3.46667
7	4	2	2	1.8
7	6	4	2	2.6
3	9	9	1	2.06667
9	9	9	9	2.93333
5	4	5	6	3.2
3	3	3	6	2.8
5	2	5	2	2.8
9	3	2	2	2.46667
9	7	5	5	2.93333
4	6	5	5	3.13333
5	4	5	5	2.86667
5	5	5	7	3.07143
1	5	5	5	2.4
6	2	7	7	3.2
3	7	7	6	2.7
9	9	5	5	2.26667
5	4	7	7	2.8
4	3	2	3	2.26667
2	8	3	3	2.26667
4	9	9	3	3.42857
8	6	3	2	1.93333
6	8	5	8	2.53333
8	4	4	6	2.93333
8	8	2	2	2.66667
7	1	1	6	2.93333
7	7	7	8	3.06667
5	6	5	6	3.26667
8	5	4	5	3.53333
3	3	4	5	3.46667
3	1	7	1	2
5	5	5	5	2.13333
7	1	5	7	2.33333
1	9	1	9	2.33333
9	9	9	9	2.06667
7	7	4	3	3
7	7	5	5	3.09091
2	7	7	7	2.06667
9	8	#NULL!	#NULL!	2.53333
7	7	5	7	2.53333
3	3	4	6	2.33333
6	1	6	6	1.86667
5	5	5	5	3.11111
5	5	5	5	2.4
8	8	7	8	3
8	9	2	9	2.53333
7	5	6	6	2.33333
8	8	3	7	2.06667
2	8	2	8	2.5
2	1	5	6	2.57143
9	1	1	1	1.66667
5	5	5	5	2.26667
4	4	2	2	1.2
5	5	5	5	2.53333
7	3	5	6	1.93333
7	5	5	5	3
6	6	6	6	2.8
5	5	5	6	3.33333
5	4	3	2	2.4
7	5	5	4	2.93333
9	1	1	1	2.66667
7	3	7	2	2.93333
5	3	2	3	2.4
3	4	6	4	2.4
7	3	5	6	1.86667
7	3	#NULL!	4	2.2
6	6	3	7	3.06667
5	2	2	5	1.4
4	2	2	7	2.4
7	7	6	6	3.06667
3	3	3	4	1.42857
6	3	5	1	2.6
9	2	1	1	1.93333
#NULL!	6	#NULL!	8	2.9
9	9	9	4	2.92308
7	7	7	7	2.4
6	9	1	2	1.46667
9	8	5	2	2.46667
5	7	7	7	2.26667
6	2	4	4	1.4
6	1	2	6	1.73333
4	3	2	2	2.93333
6	7	4	3	3.2
6	6	6	6	3.53333
4	7	4	5	3.2
5	5	5	6	2.73333
3	3	3	3	2.93333
5	5	5	5	2
3	4	#NULL!	#NULL!	2.8
7	5	4	3	1.8
7	7	7	7	3.6
8	8	8	8	3.4
9	9	6	6	2.93333
9	9	5	5	3.13333
8	8	8	8	3.6
8	8	8	8	3.06667
9	6	7	6	2.53333
7	4	4	3	2.8
8	8	3	3	2.46154
3	2	4	4	3
4	4	4	4	2.73333
7	2	4	2	1.21429
4	1	4	4	2.73333
7	6	7	7	2.09091
5	5	5	5	2.86667
5	5	3	7	2.26667
6	6	6	6	2.6
4	6	6	6	2.35714
8	1	8	1	2.4
4	5	5	5	2.69231
4	1	2	2	2
#NULL!	1	8	1	2
9	9	2	2	2
9	6	3	3	2.66667
7	7	5	2	2.28571
7	6	7	6	3.06667
4	7	1	1	2.73333
8	5	5	5	3.4
7	1	1	2	1.78571
5	9	4	7	2.28571
8	2	2	2	2.46667
3	6	6	5	1.73333
4	3	4	5	3.06667
1	1	2	1	2.8
7	1	2	1	2.06667
7	3	6	3	1.2
5	5	5	5	1.77778
5	5	5	5	#NULL!
5	5	5	5	#NULL!
5	5	5	5	#NULL!
5	5	5	5	#NULL!
5	5	5	5	1.8
5	5	5	5	2.1
5	5	5	5	#NULL!
5	5	5	5	#NULL!
8	2	1	1	2.2
9	9	9	9	3.6
5	2	3	1	2.33333
7	3	3	2	2.26667
6	6	6	6	2.2
6	5	5	5	2.8
6	6	7	3	2.06667
8	3	7	3	2.46667
6	3	4	3	1.73333
5	5	4	3	2.13333
4	5	8	5	2.66667
3	1	1	1	2.46667
7	1	9	7	1.86667
4	9	4	9	2.53333
9	1	9	1	1.2
6	4	4	6	2.26667
5	1	1	1	1.66667
7	7	2	2	1.33333
7	2	2	8	2
9	2	6	3	2.4
7	7	7	3	3.13333
5	3	5	4	2.66667
1	1	1	1	2.13333
8	8	5	5	2.66667
7	2	3	3	2.42857
#NULL!	1	1	5	2.81818
7	1	2	2	2.4
#NULL!	#NULL!	3	9	2.54545
5	1	1	1	1.73333
4	4	5	2	1.73333
2	2	7	7	2.14286
9	6	5	5	3
7	4	5	3	2.8
5	3	4	2	2.8
6	5	7	4	3.6
7	3	3	3	3.06667
5	8	3	7	1.73333
8	2	2	1	2.73333
5	7	6	8	2.46667
9	9	9	9	2.46667
9	9	6	6	2.4
2	7	3	7	3
7	2	5	5	2.46667
5	5	2	1	2.6
9	6	5	1	3.06667
8	7	8	8	3.33333
7	5	3	6	3.06667
9	9	9	9	3.6
9	8	8	2	1.66667
8	5	5	7	2.61538
9	7	7	5	2.6
9	7	7	7	3.13333
#NULL!	2	#NULL!	#NULL!	2.4
9	9	1	1	2
3	5	5	5	3.33333
9	9	1	9	2.73333
3	9	8	8	2.93333
#NULL!	1	1	6	2.33333
5	4	5	4	2.53333
9	9	7	5	3.46667
9	1	4	1	2.46667
5	7	3	4	2
1	9	1	1	1.6
5	1	5	1	1.66667
5	7	3	2	3.73333
4	2	5	6	2
7	8	1	2	2.93333
1	4	7	1	1.86667
7	3	9	1	2.2
8	1	1	1	2.06667
5	1	7	3	2.6
7	7	5	5	3.33333
5	3	2	5	2.6
8	4	6	4	3.2
4	#NULL!	3	4	3.2
7	1	1	1	#NULL!
9	8	9	8	3
9	6	6	6	3
4	6	6	4	2.26667
9	7	7	2	1.66667
2	5	2	2	2.33333
9	1	9	7	2.8
6	4	4	4	1.86667
7	3	3	3	2.4
5	4	6	6	1.93333
5	3	3	5	2.06667
6	4	3	7	2
5	4	4	3	2.73333
7	4	3	3	2.6
8	2	5	2	1.66667
8	5	7	3	2.53333
7	3	4	2	3.06667
7	3	1	1	1.73333
7	7	3	3	1.73333
6	4	5	5	2.33333
8	3	4	4	2.46667
1	5	6	1	2.8
5	5	1	1	2.26667
5	1	3	5	2
3	7	4	4	2.26667
6	6	6	4	1.73333
8	7	6	6	2.93333
9	1	5	9	1.6
5	6	4	5	2.53333
1	9	9	5	2.8
9	6	3	4	3.38462
6	3	5	5	2
5	3	8	7	2.53333
4	4	4	4	2.4
7	3	2	2	1.14286
7	8	8	8	2.33333
6	6	5	5	2.2
5	5	5	6	2.73333
5	6	1	1	2.53333
7	8	8	8	2.2
9	5	6	9	2.92308
1	9	9	9	2.86667
3	7	6	4	2.46667
7	8	3	7	2.86667
4	8	6	2	2.73333
6	4	6	3	3.13333
5	4	5	5	2.11111
9	1	1	1	3.66667
7	6	3	2	2.8
6	4	4	6	3.07143
7	5	3	2	3.13333
7	6	1	4	2.85714
9	9	9	9	2.42857
8	8	1	2	2
4	1	2	6	3.53333
7	7	5	5	2.66667
7	4	5	5	3.06667
7	3	3	3	3.33333
6	6	4	4	3.26667
8	3	3	2	1.73333
9	2	3	6	2.46667
3	7	4	4	2.53846
7	4	4	4	2.46667
3	1	1	4	2.13333
7	6	3	6	2.69231
7	7	5	7	2.5
6	6	6	5	2.86667
9	5	5	5	2.26667
7	4	2	5	3
6	2	2	4	2.26667
5	3	2	3	2.33333
5	1	2	1	2.4
3	3	3	1	1.66667
8	1	1	1	2.13333
6	2	3	4	2.53846
6	5	4	3	2.46667
5	2	2	1	2.57143
5	5	5	5	2.93333
6	6	6	5	2.91667
6	6	6	6	2.54545
6	4	7	3	3.30769
6	5	5	5	2.7
5	5	5	5	2.78571
5	5	5	5	3.23077
5	9	4	4	2.66667
8	3	3	2	2
9	1	1	1	2.4
8	9	6	7	3.2
8	8	2	1	1.53333
6	6	6	6	2.53333
5	6	1	1	2.6
5	6	6	6	3.2
5	5	5	7	3.2
6	6	6	6	3.2
8	8	3	8	4.06667
5	3	7	7	2.26667
3	7	6	6	3.6
4	5	5	5	3.44444
5	5	5	4	3.375
1	9	6	6	3.06667
8	2	2	2	2.73333
5	5	4	4	2.13333
7	8	8	5	2.85714
5	3	3	2	2.33333
3	6	5	2	1.33333
4	4	6	1	1.4
9	1	1	1	1.93333
8	2	3	2	2
6	6	4	4	2.16667
3	4	6	3	2.86667
7	7	5	2	2.4
9	9	9	9	2.46667
7	8	5	5	2.13333
7	6	8	6	2.13333
9	3	1	1	2.13333
8	5	3	8	2.73333
7	7	3	3	2.93333
6	5	4	4	2.4
5	6	1	2	2.14286
7	7	8	3	3.33333
9	4	4	6	3.46667
7	3	3	2	1.93333
9	9	1	1	2.33333
5	5	7	9	2.46667
6	3	5	5	2.6
9	6	6	6	1.73333
9	5	5	3	1.73333
2	9	1	1	2.26667
3	5	3	2	2.86667
3	2	6	7	2.4
7	5	5	4	2.2
5	2	5	5	2.46667
6	6	6	8	2.26667
2	7	3	2	2.26667
7	9	7	7	2.21429
5	4	5	6	2.73333
9	9	1	1	2.86667
6	6	5	5	3.33333
7	9	6	4	3.61538
8	2	3	3	2.26667
5	7	2	7	2.06667
6	7	6	5	3.4
7	3	5	3	2.53333
2	9	8	9	2.53333
8	8	8	8	3.66667
2	2	8	8	3
8	7	7	6	2.8
2	4	1	1	2.13333
7	8	5	5	1.86667
7	1	2	2	1.78571
6	3	7	6	2.66667
8	5	4	6	1.66667
3	5	5	4	3.2
3	3	4	3	2.26667
9	1	6	2	2.2
9	5	#NULL!	3	1.76923
4	4	1	5	3.06667
7	7	1	2	2.06667
6	6	1	1	2.53333
4	4	4	4	3.46667
7	4	4	6	2.92308
9	4	4	1	1.6
7	4	6	5	1.86667
9	3	1	2	2.07143
7	4	5	7	1.64286
8	3	5	4	1.71429
9	6	3	2	2.13333
7	4	7	4	1.8
8	5	5	4	1.86667
5	7	5	5	2.84615
5	7	3	5	3
9	9	5	3	2.53333
8	2	1	2	2.2
8	8	7	7	2.73333
6	1	9	4	2.6
8	2	2	2	1.93333
7	5	5	5	1.6
1	1	5	5	2.07692
7	3	3	7	3.06667
8	7	7	6	2.84615
8	8	2	2	2.21429
8	5	8	8	3.42857
6	3	7	7	2.78571
9	2	5	2	2
4	3	4	5	2.8
9	9	7	6	2.4
9	1	9	1	2.4
1	2	#NULL!	1	2.35714
7	7	7	3	2.86667
4	6	4	6	2.93333
8	2	2	2	2
5	9	9	1	2.2
6	8	1	8	3
5	5	5	7	3.4
7	8	8	2	2.53333
4	4	4	4	3
2	2	2	2	3.53333
8	8	8	5	3.46667
2	6	4	5	3
8	8	8	8	2.8
8	8	5	4	3.33333
4	5	3	4	3.13333
8	8	5	5	3.13333
4	4	5	5	3.2
5	7	7	4	2
9	1	5	1	2.8
1	1	#NULL!	7	2.21429
7	3	5	3	1.73333
2	2	2	8	3
7	4	4	2	2.33333
8	1	4	2	2.42857
9	1	9	1	3.13333
7	2	7	3	2.07692
8	1	6	2	2.42857
4	1	1	2	2.66667
8	1	8	7	2.13333
8	1	8	1	2.6
9	1	1	1	2.73333
9	1	2	1	1.8
9	9	6	5	2.6
8	5	5	#NULL!	2
9	9	1	1	2.26667
7	7	1	1	2.46667
7	6	8	5	3.73333
8	6	9	6	3.13333
6	7	5	5	3.46667
6	4	5	6	3.4
