# Supplementary material for: Who are the ‘social Darwinists’? On dispositional determinants of perceiving the social world as competitive jungle
Source: PLoS One. 2021 Aug 11;16(8):e0254434. doi: 10.1371/journal.pone.0254434 (PMC8357178; doi:10.1371/journal.pone.0254434)
Supplement: S2 File — (XLSX) [file pone.0254434.s002.xlsx]

## Sheet: Dataset Study 2
Extraversion	Neuroticism	Conscientiousness	Agreeableness	Openness	Narcissism	N_admiration	N_leadership	N_selfconceit	N_selfsufficiency	Psychopathy	Machiavellianism	Darwinism
3.16667	3.33333	4.41667	2.90909	2.41667	2.47059	1.90909	2.54545	2	3.57143	1.33333	6.2	3.06667
3.25	2.75	3.16667	3.18182	3.08333	3.88235	4	3.81818	3.8	3.85714	1.25	4.8	3.46667
3.16667	3.83333	3.66667	4	3.5	2.94118	2.72727	3	3.2	3	1.08333	3.7	1.93333
3	2.08333	3.83333	3.36364	3.16667	2.97059	2.81818	2.90909	2.8	3.42857	1.08333	3.5	2.4
3.83333	2.5	4.16667	4.27273	3.41667	2.41176	1.72727	2.27273	2.2	3.85714	1	3.7	2.06667
3.25	2.08333	3.33333	3.81818	3.08333	2.20588	2	2.09091	2.2	2.71429	1.25	3.8	2.6
3.41667	2.16667	3.16667	3.36364	3.5	2.94118	2.63636	3.18182	2	3.71429	1.33333	3.4	3.4
2.33333	3.83333	3	2.54545	2.66667	2.23529	2.09091	2.18182	2.2	2.57143	1.33333	3.8	3.4
3	3	3	3	3	3	3	3	3	3	1.41667	4	3.46667
3.08333	3.08333	2.91667	3.18182	3.08333	3	3	3	3	3	1.41667	4	3.6
2.83333	2.91667	2.83333	3.27273	2.5	2.70588	2.81818	2.63636	2.6	2.71429	1.5	2.5	3.4
3.66667	2.33333	3.83333	3.45455	3.16667	3.44118	3.27273	3.36364	3.8	3.57143	1.33333	4.2	2.26667
2.08333	4.33333	3	3.36364	3.5	2.26471	2.63636	2.72727	1	1.85714	1.41667	5.9	4.93333
2.5	3.25	3	3.54545	3	2.08824	2	2	1.8	2.57143	1.08333	4.4	2.6
3.5	2.5	3.33333	3	3.75	3.26471	3.09091	3.36364	2.6	3.85714	1.66667	3.7	3.2
3.16667	2.83333	3.66667	3.27273	2.91667	3.11765	3.09091	3	3	3.42857	1.25	4.4	3.26667
2.75	2.5	3.83333	3.90909	3.16667	2.85294	2.90909	2.45455	3	3.28571	1	4.7	2.33333
3.5	2	4	3.54545	3.41667	2.20588	1.72727	2.09091	1.8	3.42857	1.33333	2.6	1.53333
2.91667	3.33333	3.83333	4.18182	2.75	2.41176	2.27273	2.36364	2.2	2.85714	1.08333	4.1	2.4
2.91667	3	3	3.09091	3	2.88235	2.81818	2.81818	3	3	1.5	4	3.33333
2.58333	2.66667	3.91667	3.54545	4	3.76471	4	3.09091	4.4	4	1.33333	4.7	2.73333
3.41667	2.66667	2.75	3.72727	3.08333	3.23529	3.36364	3.09091	3.6	3	1.41667	3.8	3.4
3.25	2.5	3.58333	3.18182	2.83333	2.88235	2.72727	2.90909	2.6	3.28571	1.33333	3.4	3.46667
2.91667	3.5	4.16667	4.54545	2.66667	1.88235	2	1.45455	1	3	1.08333	3.3	3
3.16667	2.83333	3.25	3	2.91667	3.47059	3.63636	3.27273	3.4	3.57143	1.83333	4.8	3.53333
3.5	2	4.08333	4	3.25	2.88235	2.63636	2.63636	2.6	3.85714	1.08333	2.5	2.06667
2	4	3.58333	3.09091	3.75	1.82353	1.36364	1.45455	2	3	1.33333	3.2	2.53333
3.33333	2.58333	4.5	2.81818	3.25	3.79412	3.36364	3.72727	3.2	5	1.33333	5.7	3.46667
3.08333	3.25	3	3	3.08333	2.88235	3	2.90909	2.6	2.85714	1.25	4	3.33333
3.83333	2.66667	3.58333	3.63636	2.58333	2.88235	3	2.63636	2.2	3.57143	1.16667	5.2	2.13333
3.33333	2.66667	4.08333	3	3.25	3.47059	3.18182	3.63636	2.8	4.14286	1.16667	4.4	3
2.25	3.25	3.41667	3	2.66667	2	1.72727	1.72727	1.6	3.14286	1.25	4	3.26667
3.08333	3	3.08333	3	3	3	3	3	3	3	1.25	4.8	3.53333
3.16667	3.08333	3	3.18182	3.08333	3	3	3	3	3	1.25	4	3.53333
2.75	4.58333	3.75	3.54545	3.08333	1.91176	1.36364	1.81818	1.6	3.14286	1.16667	4.1	2.4
2	4.08333	2.83333	2.09091	3	2.11765	2	2.27273	1.8	2.28571	1.33333	4.5	3.46667
3.33333	3.33333	3.16667	2.90909	2.75	4	4	4.09091	4	3.85714	1.58333	5	3.66667
3.41667	3.33333	3.33333	2.63636	2.91667	2.82353	2.90909	2.81818	2.2	3.14286	1.25	4.4	3.53333
3.25	4.08333	2.5	2.18182	2.5	2.58824	2.90909	2.18182	2.8	2.57143	1.58333	5	3.66667
2.58333	3.75	3.58333	3	3.5	3.05882	2.72727	3	3	3.71429	1.16667	4.6	3
3.66667	2.5	3.5	3.45455	3.08333	3.20588	3.54545	2.72727	3	3.57143	1.16667	3.8	2.8
2.83333	2.66667	3.5	2.63636	2.91667	2.91176	2.63636	3.18182	2.4	3.28571	1.33333	4.6	3.6
3	2.91667	3.08333	3.09091	3	3	3	3	3	3	1.41667	3.1	3.86667
3.5	3	3.66667	3.18182	3.33333	3.02941	2.90909	3.18182	3	3	1.08333	4	3.13333
3.5	2	3.33333	3.45455	3.33333	3.41176	3.09091	3.45455	3.2	4	1.25	3.6	2.8
3	3.16667	4.83333	3.72727	3.41667	3.02941	2.72727	3.09091	2.8	3.57143	1	4	2.93333
2.66667	2.33333	3.91667	3.45455	2.33333	2.73529	2.27273	2.72727	2.8	3.42857	1.41667	3.7	3.2
3.08333	3.58333	3.25	2.72727	2.91667	3.73529	3.81818	3.54545	3.8	3.85714	1.33333	4.6	3.73333
2.41667	2.16667	3.33333	3.90909	2.58333	1.85294	1.54545	1.45455	2.2	2.71429	1.25	4.1	2.13333
3.41667	2.66667	3.91667	3.45455	3.41667	2.55882	2.36364	2.45455	2.4	3.14286	1.08333	4.6	3.66667
3.91667	2.58333	4.41667	4.18182	3.83333	3.47059	3.09091	3.63636	2.4	4.57143	1.08333	2.3	1.33333
3	2.91667	4.16667	4.09091	3.33333	3.08824	2.27273	2.18182	5	4.42857	1.08333	2.5	1.46667
3.41667	3.41667	3.66667	3.90909	4.08333	3.35294	3.18182	3	4	3.71429	1.33333	4.9	3.6
3	3	3	3	3	3	3	3	3	3	1.41667	4	3.53333
3	2.33333	3.5	2.81818	3.25	2.85294	2.27273	3	2.8	3.57143	1.33333	4.9	3.86667
2.5	1.91667	4.25	3	3.75	3.14706	2.54545	3.54545	2.6	3.85714	1.08333	4.1	3.06667
3	3.08333	3	3	3	3	3	3	3	3	1.58333	5	3.53333
2.25	4	3.08333	3.90909	3.83333	2.02941	2.09091	1.81818	2.2	2.14286	1.41667	3.6	2
3.08333	2.91667	3.33333	2.81818	2.75	4	4	4	4	4	1.08333	4.1	3.4
2.41667	3.91667	3.16667	3	2.5	3.38235	3.09091	3.81818	2.2	4	1.25	5.1	2.46667
3	3	3	3	3	3	3	3	3	3	1.41667	4	3.66667
3.5	2.16667	4.08333	3.36364	3.25	3.20588	2.72727	3.09091	3.4	4	1.58333	5.6	3
3.33333	3	3.25	3.36364	2.91667	2.97059	3	3	2.8	3	1.25	3.8	3.8
2.91667	2.91667	3.41667	3.45455	3	3	3	3	3	3	1.25	4	3.4
3.5	2.08333	3.41667	3.54545	2.58333	3.61765	3.36364	3.45455	4	4	1.58333	4.1	2.73333
2.91667	3.25	2.66667	3.81818	2.33333	2.08824	2.45455	2	1.6	2	1.25	4.1	3.6
3	3	3	3	3	3	3	3	3	3	1.41667	4	3.6
3.66667	3.66667	3.66667	2.45455	2.66667	3	3	3	3	3	1.58333	4	3.53333
3.5	2.5	3.75	3.54545	3.33333	3.38235	3	3.63636	3.4	3.57143	1.16667	4.2	2.8
2.75	4.25	3	4	2.83333	1.44118	1.45455	1	1.4	2.14286	1	3.7	2.4
3.33333	2.25	3.75	3.09091	3.08333	3.02941	2.72727	3	2.8	3.71429	1.5	4.4	2.86667
2.5	3.83333	2.83333	4.27273	3.58333	2.91176	3.09091	3	2.4	2.85714	1.08333	3.4	2.86667
3.25	2.91667	3.83333	3.63636	3	2.88235	2.90909	2.81818	2.2	3.42857	1.25	4.5	2.93333
3.66667	1.66667	4.41667	3.36364	3.25	4.11765	4.27273	4.54545	2.8	4.14286	1.08333	2.5	2.66667
3.25	2.58333	3.66667	3.18182	3.25	3.02941	2.72727	3.09091	2.4	3.85714	1.16667	4	3.2
3.16667	2.75	3.08333	3.36364	2.83333	3	3	3	3	3	1.41667	4	3.53333
3.16667	2.75	4	3.27273	2.91667	2.97059	2.54545	3.36364	2.2	3.57143	1.25	3.8	2.8
3.66667	2.91667	3.75	3	2.66667	3.55882	3.45455	3.36364	3.8	3.85714	1.66667	4.5	3.73333
3	3	3	2.90909	3	3	3	3	3	3	1.33333	5	3.53333
3.16667	2.66667	3.41667	3.27273	3	3	3	3	3	3	1.41667	4	3.4
3.16667	2.41667	4.08333	3	3.33333	3.32353	3.18182	3	3.4	4	1.33333	4.6	3.86667
3.58333	3.08333	3.83333	3.36364	3.33333	4.08824	3.90909	4.18182	4.4	4	1.33333	5.8	3.93333
2.83333	2.75	3.58333	4	3.16667	1.61765	1.36364	1.45455	1.8	2.14286	1.16667	4.4	2.4
3.25	2.58333	3.41667	3.45455	3	3.14706	3.09091	3	3.2	3.42857	1.25	5	3.53333
3.08333	3.16667	3.16667	3.18182	3	3	3	3	3	3	1.5	4	3.2
3.25	2.66667	2.91667	3.18182	2.83333	3	3	3	3	3	1.33333	4	3.53333
2.91667	3.91667	4.5	4	3.66667	3.14706	2.72727	3.36364	2.8	3.71429	1.16667	3.9	1.13333
3	3	3	3	3	3	3	3	3	3	1.33333	4	3.33333
2.25	1.83333	4	3.18182	3.33333	2.97059	2.18182	3.81818	1.6	3.85714	1.25	4	3.73333
3.08333	2.33333	4.16667	3.09091	3.25	3	2.54545	3	2.6	4	1.33333	3.6	3
2.75	2.75	2.66667	3	3.41667	3.02941	3.18182	2.72727	3.2	3.14286	1.41667	4.7	3.13333
3.16667	4.75	3.08333	4	3.33333	2.76471	2.81818	2.72727	3.2	2.42857	1.25	3.9	2.73333
3	3	3	3	3	3	3	3	3	3	1.33333	4	3.53333
3.58333	2.25	4.83333	3.81818	4.75	3.47059	3.18182	3.54545	3	4.14286	1.25	4.9	2.86667
4	3.16667	3.08333	3.36364	2.91667	3.47059	3.36364	3.27273	3.6	3.85714	1.41667	4	3.33333
3.33333	2.83333	4.25	3.81818	2.83333	3.23529	2.63636	3.27273	3.4	4	1.16667	5.9	2.8
3.33333	3.33333	3.41667	2.72727	2.83333	3.94118	3.90909	4	3.8	4	1.58333	5.1	3.6
3.08333	3.16667	3.83333	3	2.75	2.76471	2.45455	3	1.8	3.57143	1.41667	4	3.46667
3.08333	2.58333	3.08333	3.18182	3.08333	2.82353	2.81818	2.81818	3.2	2.57143	1.25	4.5	3.46667
2.5	3.16667	2.91667	2.72727	2.75	2.88235	2.81818	2.72727	2.8	3.28571	1.33333	4.3	3.4
2.75	3.08333	3.25	2.81818	3.91667	2.91176	3	2.81818	3	2.85714	1.58333	3.6	3.8
2.41667	2.08333	3.33333	4.18182	3.33333	2.73529	2.36364	2.45455	2.8	3.71429	1.41667	4.7	2.13333
3	3	3	3	3	3	3	3	3	3	1.33333	4	3.46667
3.08333	2.08333	3.66667	3.81818	2.41667	2.52941	2.18182	2.54545	2.4	3.14286	1.08333	3.3	1.93333
2.66667	3.83333	3	2.54545	3.33333	2.97059	2.90909	3.09091	2.4	3.28571	1.33333	4	3.4
3.33333	2.25	4.58333	3.27273	3.08333	3.67647	3.27273	4.27273	2	4.57143	1.41667	3.1	2.66667
2.75	2.83333	3.83333	3.54545	3	2.08824	1.63636	1.72727	2.4	3.14286	1.25	2.9	3.53333
3.83333	1.16667	4.58333	3.63636	3	3.26471	2.72727	3.36364	3	4.14286	1.41667	3.7	2.86667
2.91667	3.33333	3.08333	3.54545	3.08333	3.44118	3.45455	3.18182	4.2	3.28571	1.41667	4.1	3
3.08333	2.16667	3.08333	3.36364	3.5	3.17647	2.63636	3.45455	2.6	4	1.5	3.7	2.8
3.25	2.25	4.08333	3.54545	3	3	2.72727	2.72727	3.8	3.28571	1.33333	3.8	3.33333
4	2.58333	4.25	4	3.5	4.44118	4.27273	4.27273	4.8	4.71429	1.08333	4.2	2.4
2.66667	3.08333	3.33333	4.27273	2.75	1.85294	1.63636	1.81818	1.4	2.57143	1	3.6	2.33333
2.5	2.58333	3.25	3.27273	3.16667	2.70588	2.36364	2.54545	2.8	3.42857	1.08333	3.8	2.2
2.83333	2.33333	3.5	2.63636	3.16667	3.05882	2.81818	3.09091	3	3.42857	1.66667	4.9	3.4
3.5	3.08333	3.83333	3.45455	2.83333	3.17647	3.36364	2.81818	3.2	3.42857	1.33333	5	3.26667
3	3	3	3	3	3	3	3	3	3	1.41667	4	3.53333
3.5	3.58333	3.58333	2.45455	2.83333	3.70588	3.54545	3.72727	3.8	3.85714	1.5	3.7	3.53333
3	2.83333	3.33333	3.09091	3	3.08824	3.09091	3.09091	3	3.14286	1.5	4.2	3.4
1.91667	3.58333	3.5	3.81818	2.66667	1.61765	1.45455	1.54545	1.6	2	1.25	3.3	2.46667
3.5	2.66667	3.75	2.81818	3.16667	4.52941	4.36364	4.63636	4.2	4.85714	1.33333	3.6	3.93333
2.83333	3.25	2.75	2.81818	2.83333	3.08824	3.09091	3	3.4	3	1.41667	4.3	3.8
3.25	2.5	3.91667	3	2.75	3.14706	2.54545	3.36364	2.8	4	1.33333	4.4	2.73333
3	3	3	3	3	3	3	3	3	3	1.58333	4	3.53333
3.16667	2.83333	3.58333	4.09091	3.5	3.41176	3	3.09091	4.4	3.85714	1.33333	3.6	2.33333
4.33333	2.66667	4.5	4.45455	3.08333	3.08824	2.54545	2.72727	2.8	4.71429	1.58333	4	1.66667
3.83333	2.16667	3.91667	3.90909	3.41667	2.61765	2.18182	2.63636	2.4	3.42857	1.16667	2.9	2.06667
3.16667	3.16667	3.16667	3.72727	2.75	1.85294	1.90909	1.36364	1.8	2.57143	1.33333	4.8	2.2
3	2.75	3.41667	3.36364	3.58333	2.82353	3	2.72727	1.8	3.42857	1.25	4.5	3.2
2.66667	3.83333	2.83333	3.45455	2.75	2.44118	2.18182	2.27273	2.4	3.14286	1.33333	4.6	3.66667
3.5	3.25	3.25	2.81818	3.75	2.82353	3.18182	3.18182	1.8	2.42857	1.58333	4.6	4.2
2.41667	4.08333	3.66667	3	3.16667	2.52941	2.45455	2.27273	2.6	3	1.5	4.9	2.53333
2.66667	2.08333	3.33333	3.18182	3.33333	3.11765	2.36364	3.36364	2.8	4.14286	1.33333	3.5	2
3.08333	3.33333	2.83333	2.81818	3.33333	2.67647	2.90909	2.63636	1.6	3.14286	1.16667	4.1	3.6
2.91667	3.91667	3.83333	3.45455	3.25	2.73529	2.54545	2.45455	3	3.28571	1.33333	4.1	2.26667
3.25	2.25	3.33333	3.72727	3.66667	2.76471	2.36364	3.09091	2.4	3.14286	1.16667	2.7	1.13333
3.66667	2.58333	4	3.90909	3.08333	2.52941	2.18182	2.36364	2.4	3.42857	1.16667	5	3.2
2.75	3	4.66667	4.18182	3.5	1.91176	1.72727	1.27273	1.2	3.71429	1.25	3.8	2.33333
3.25	3	3.33333	3.36364	3	3.02941	3	3	3	3.14286	1.16667	4.3	2.86667
2.5	3.25	3.66667	3.81818	3.25	2.64706	2.45455	2.36364	2.4	3.57143	1.25	4.3	3.06667
3.16667	3	3.33333	3.27273	2.91667	2	1.90909	2.09091	1.6	2.28571	1.25	4	3.4
2.83333	2.83333	3.25	3	3.33333	2.94118	2.27273	3.27273	3.6	3	1.41667	3.9	3.6
2.83333	3.16667	3.16667	2.63636	3.33333	3.55882	3.45455	3.36364	3.4	4.14286	1.25	4.2	3.93333
2.83333	3	3.08333	2.90909	3	2.91176	2.81818	2.90909	2.8	3.14286	1.33333	4.7	3.53333
3.16667	3.33333	2.66667	2.90909	2.83333	3.17647	3.09091	3.18182	2.8	3.57143	1.75	4.2	3.6
4.08333	2.66667	4.66667	4.27273	3.41667	2.94118	2.63636	2.81818	3	3.57143	1.25	5	3.26667
3.25	2.66667	3.25	3.27273	3.16667	2.85294	2.63636	3.09091	2.4	3.14286	1.25	4.3	3.6
3.33333	2.41667	2.83333	3.54545	2.91667	2.88235	2.81818	3.09091	2.2	3.14286	1.16667	4.4	2.33333
3	3	3	3	3	3	3	3	3	3	1.08333	4	3.46667
3.5	2.66667	3.25	2.90909	3.16667	3.73529	4.45455	3.36364	3.2	3.57143	1.25	4.4	3.26667
3	3.58333	3.41667	3.36364	2.83333	2.08824	1.90909	2.36364	1.6	2.28571	1.25	4.3	3.26667
3.66667	3.66667	3.66667	2.45455	2.66667	5	5	5	5	5	1.41667	7	3.66667
3.25	2.16667	3.66667	3.81818	2.66667	2.58824	2.27273	2.54545	2.4	3.28571	1	4.2	2.86667
3	3	3	3	3	3	3	3	3	3	1.33333	4	3.6
2.33333	2.33333	2.33333	3.54545	3.33333	1	1	1	1	1	1.41667	1	3.33333
2.91667	2.91667	3.5	3.54545	2.75	1.47059	1.18182	1.36364	1.4	2.14286	1.33333	4.2	3.53333
3	2.08333	3.91667	2.90909	3.91667	3.20588	3	3.09091	2	4.57143	1.25	4	3.53333
3.41667	2.16667	3.41667	3.81818	4	2.88235	2.45455	2.90909	2.4	3.85714	1.25	3.9	2.26667
3.08333	2.25	3.5	3.54545	2.83333	2.70588	2.09091	2.90909	2.2	3.71429	1	3.5	2.2
3.16667	2.83333	4.75	3.90909	3.08333	3.41176	3.18182	3.18182	3.2	4.28571	1.16667	3.6	2.46667
3.08333	3	3	3	3.08333	3	3	3	3	3	1.5	4	3.53333
4.16667	1.16667	4.75	4.36364	3.08333	2.44118	1.72727	2.27273	1.8	4.28571	1.25	3.4	2.66667
3.33333	2.58333	3.91667	2.90909	3	3.02941	2.90909	3.09091	2.6	3.42857	1.5	5.2	2.86667
4.16667	1.66667	4.41667	4.27273	3.66667	4.05882	4.09091	4.18182	3.2	4.42857	1.16667	3.3	1.46667
3	3	3.08333	3.09091	3.08333	3.20588	3	3.27273	3.2	3.42857	1.66667	4.1	3.66667
2.91667	3.16667	3.41667	2.90909	2.75	3.58824	3.63636	3.54545	3.6	3.57143	1.5	4.2	3.6
3	3	3	3	3	3	3	3	3	3	1.41667	4	3.46667
3.25	2.75	3.66667	3.18182	3	2.88235	3	2.63636	2.8	3.14286	1.33333	4	2.4
3.25	3.33333	3.33333	2.90909	2.66667	3.20588	3	3.18182	3.6	3.28571	1.58333	4	3.46667
3.58333	3.16667	3.83333	3.18182	3.08333	2.85294	2.36364	2.90909	3	3.42857	1.16667	3.6	3.46667
3	3.16667	3.41667	3.18182	2.91667	2.70588	2.54545	2.72727	2.6	3	1.25	4	3.4
2.91667	2.91667	2.83333	3.18182	3.16667	2.58824	2.45455	2.63636	2.4	2.85714	1.41667	3.4	3.2
3.08333	3.25	3.66667	2.90909	2.75	2.91176	2.81818	2.90909	3	3	1.33333	4	3.46667
2.83333	3.25	3.75	3.54545	3.16667	2.91176	2.90909	2.63636	3	3.28571	1.33333	4.1	1.93333
3.41667	3.5	3.33333	2.90909	2.58333	3.5	3.54545	3.45455	3.8	3.28571	1.25	4.7	3.66667
3	3.66667	3.25	2.81818	3.5	2.5	3.09091	2	2.2	2.57143	1.41667	4.3	2.66667
3.16667	2.83333	3.58333	3.63636	3.08333	2.55882	2.09091	2.54545	2	3.71429	1	3.7	2.66667
2.41667	2.58333	4	3.90909	3.25	3.61765	3.27273	3.81818	4	3.57143	1.16667	3.4	2.26667
3.91667	2.25	3.08333	3.09091	3.75	3.94118	4.09091	4	2.6	4.57143	1.75	5	3.26667
2.91667	2.91667	3.16667	3.09091	3	2.17647	2.18182	2.18182	2	2.28571	1.25	4	3.33333
3.75	2	4.16667	4.09091	3.58333	2.55882	2.27273	2.27273	2	3.85714	1.08333	2.9	2
4.08333	3.16667	4.5	4	3.75	3.41176	3	3.45455	3.2	4.14286	1.08333	2.6	1.6
3.08333	3.41667	3.25	2.81818	2.91667	3.11765	3.36364	2.90909	2.8	3.28571	1.41667	4	3.6
3.66667	2.16667	3.83333	3.81818	3.25	3.88235	3.72727	4	4.2	3.71429	1.33333	5.1	2.13333
3.25	2.33333	3.91667	3.72727	3.08333	2.29412	1.72727	2.27273	1.8	3.57143	1.33333	5.1	3.13333
3.08333	3.08333	3.33333	3.36364	2.91667	2.82353	2.36364	3	2.8	3.28571	1.25	5	3.53333
1.83333	3.83333	2.83333	2.81818	2.66667	1.11765	1	1	1	1.57143	1.41667	4	3.6
3.5	2.83333	3.83333	3.09091	3.25	3.76471	3.63636	3.90909	3.4	4	1.25	3.5	1.93333
2.75	2.91667	2.83333	3.18182	3.25	2.67647	2.90909	2.72727	2.4	2.42857	1.58333	4.1	3.53333
3.41667	2.16667	4.66667	3.90909	4.08333	4.58824	4.45455	4.63636	5	4.42857	1	5.7	2.53333
3.33333	3.08333	3.08333	3.09091	2.83333	3.17647	2.90909	3.18182	3.2	3.57143	1.5	4.6	3.06667
3.16667	4	1.83333	3.18182	3.16667	3.11765	2.72727	3.36364	3.2	3.28571	1.16667	3.9	2.33333
2.25	4.33333	1.91667	4	3.25	1.58824	1.63636	1.63636	1.2	1.71429	1.33333	3	2.26667
2.75	2.91667	3.75	3.63636	2.58333	2.94118	2.81818	3	2.2	3.57143	1.33333	5.3	3
3.75	2.75	3.91667	3.90909	3.66667	2.76471	2.36364	2.72727	2.4	3.71429	1.16667	3.1	2
3.08333	3.16667	2.83333	3.27273	2.83333	3.29412	3.27273	3.36364	3	3.42857	1.5	4.7	3.66667
3.08333	3.16667	3.33333	2.90909	2.58333	3.82353	3.81818	3.81818	3.8	3.85714	1.5	4	3.53333
3.16667	2.5	3.16667	3.72727	3.16667	3.14706	2.90909	3.09091	3.4	3.42857	1.08333	4.2	1.8
3.5	1.75	4	3.27273	2.66667	2.88235	2.36364	2.81818	3	3.71429	1.08333	4.2	3.26667
3.41667	3.33333	3.58333	3.09091	3.16667	3.11765	2.90909	2.90909	3.4	3.57143	1.25	4.3	3.6
3	3.5	3.08333	3.63636	3.5	2.67647	2.18182	2.36364	3.4	3.42857	1.25	3.2	1.46667
4.5	1.91667	4.75	4.09091	3.83333	3.44118	2.63636	3.36364	3.4	4.85714	1.25	4	2
3	2.33333	3.83333	3.72727	2.91667	2	1.63636	1.72727	2.2	2.85714	1.25	2.8	1.46667
3.5	2.25	3.75	3.27273	2.83333	2.79412	2.72727	2.81818	2.4	3.14286	1.25	4	3.46667
3.33333	2.58333	3.33333	3	2.66667	3.47059	3.45455	3.63636	3	3.57143	1.16667	4.2	3.26667
4.33333	2.66667	5	4.63636	4	4.76471	4.45455	5	5	4.71429	1.08333	4.6	2
2.66667	3.25	4.41667	3.72727	3.08333	2.82353	1.63636	3.36364	3.6	3.28571	1.41667	4.3	2.66667
3.66667	1.83333	4.33333	3.81818	3.83333	3.67647	3.72727	3.45455	4	3.71429	1.25	4	3.73333
3.08333	2.5	3.66667	3.63636	3.08333	2.76471	2.36364	2.54545	3.4	3.28571	1	4	3.06667
4.33333	3.08333	3.41667	4.72727	4	2.76471	2.54545	2.27273	3.2	3.57143	1.25	4.7	1.93333
3.41667	3.5	4	2.90909	3	3.94118	4.18182	3.90909	3.6	3.85714	1.66667	5.6	3.53333
2.25	3.66667	3	2.72727	2.91667	2.82353	2.45455	3.09091	2.6	3.14286	1.41667	5.1	3.26667
2.16667	3.58333	2.41667	2.54545	2.25	1.70588	1.54545	1.09091	2.4	2.42857	1	4.1	2.06667
3.75	1.91667	3.91667	2.90909	2.58333	2.82353	2.45455	2.81818	2.4	3.71429	1.33333	3.8	2.46667
3.66667	3.66667	3.66667	2.45455	2.66667	5	5	5	5	5	1.16667	6	3.6
3.66667	2.25	3.83333	4.18182	3.5	2.29412	1.36364	2.18182	2.2	4	1.41667	3	1.66667
3.83333	1.91667	4.41667	4	3.16667	3.14706	2.45455	3.27273	2.6	4.42857	1.33333	3.6	3.33333
2.75	3.41667	3.25	3	2.66667	2.35294	1.81818	2.63636	1.8	3.14286	1.25	4.5	2.66667
3.83333	2.75	3.66667	4.09091	3.25	2.94118	2.81818	2.81818	3.2	3.14286	1.16667	2.6	1.8
3.16667	3.25	3.25	3	2.91667	3.26471	3.54545	3.27273	2.6	3.28571	1.33333	4	3.66667
3.5	2.16667	3.75	3.27273	3.83333	3.02941	2.54545	3.27273	2.6	3.71429	1.41667	4.3	3.2
3.41667	2.25	3.83333	3.63636	3.5	3.20588	3.09091	3	3	3.85714	1	3.9	2.66667
3.83333	2.66667	4.16667	4.09091	2.5	3.17647	3	3.09091	3.4	3.42857	1.25	4	3.46667
3.41667	3.41667	3.83333	3.27273	3.41667	3	2.54545	3.09091	2.4	4	1.25	3.4	1.66667
3	3.08333	3.5	3.18182	2.83333	3.08824	2.90909	3	3.4	3.28571	1.33333	4.3	3.4
4.08333	1.58333	5	4.27273	3.5	3.58824	2.63636	3.72727	3.6	4.85714	1.25	4	2.53333
2.16667	3.66667	3.16667	2.72727	3.5	2	1.81818	1.90909	1.8	2.57143	1.33333	4.1	2.46667
3.41667	2.33333	3.66667	3.63636	3.08333	3.44118	3.54545	3.54545	2.6	3.71429	1.08333	4.5	3.06667
2.16667	3.16667	4	3.45455	3.66667	2.58824	2.09091	2.45455	3.4	3	1.25	3.9	2.2
3.66667	2.25	4	4	3.5	2.94118	2.45455	2.81818	3.2	3.71429	1.16667	4.2	2.6
3.5	3.5	3.5	2.81818	3.08333	3.14706	3.54545	2.81818	3.4	2.85714	1.08333	4.2	3.33333
2.83333	4.08333	3.5	3	3.16667	2.70588	2.90909	2.45455	1.8	3.42857	1.16667	4.1	3.86667
3.58333	1.83333	4.33333	4.54545	3.75	2.85294	1.36364	2.81818	4.4	4.14286	1.16667	3.5	1.73333
3.08333	2.66667	3.5	2.90909	3	3.29412	3.27273	3.27273	2.8	3.71429	1.5	4.5	3.33333
3.5	2.58333	3.66667	3.45455	3.08333	3.26471	3.27273	3.18182	2.6	3.85714	1.08333	3.9	3.13333
2.5	3.25	3.33333	2.54545	2.66667	2.20588	1.72727	2.36364	1.6	3.14286	1.16667	4.7	2.06667
3.33333	2.41667	3.66667	3.45455	3.5	3.14706	2.90909	2.90909	3.6	3.57143	1.16667	4.1	2.6
3.08333	3.08333	3.25	2.72727	3	3	3	3	3	3	1.66667	4.3	3.53333
3.25	2.83333	4.33333	4	3.08333	2.44118	1.54545	3	1.6	3.57143	1.08333	3.2	1.73333
3	3	3	3	3	3	3	3	3	3	1.08333	4	3.46667
2.66667	3.16667	3.91667	3.54545	2.83333	1.58824	1.27273	1.36364	1.8	2.28571	1.33333	4.1	3.13333
3.58333	3	3.66667	3.45455	3.33333	3.64706	3.63636	3.63636	3.4	3.85714	1.41667	6	3.26667
3.25	3	3.16667	3	3.08333	3	3	3	3	3	1.41667	4	3.46667
3.41667	2.16667	3.83333	3.72727	3.58333	3.35294	3.18182	3.18182	3.6	3.71429	1.16667	4	3
3.08333	3	3	3	3	3	3	3	3	3	1.58333	4.3	3.53333
3.16667	2.75	3.58333	2.63636	2.5	3.58824	3.63636	3.45455	3.4	3.85714	1.33333	4.2	3.73333
3.41667	2.66667	3.41667	3.45455	3.33333	3.58824	3.36364	3.63636	3.6	3.85714	1.58333	4	3.53333
3	2.75	3	2.81818	2.75	2.97059	2.72727	3.27273	3.2	2.71429	1.41667	4.3	3.4
2.58333	2.66667	2.75	3	2.83333	3	3	3	3	3	1.08333	5	3.53333
3.08333	3	3.16667	3.36364	2.83333	2.73529	2.54545	3	2	3.14286	1.16667	4.1	3.53333
3.25	1.91667	4.16667	4.18182	3.33333	2.97059	2.27273	3.09091	3.2	3.71429	1.16667	2.8	1.73333
3.25	1.91667	3.91667	4.36364	3.16667	2.97059	2.45455	2.90909	3.2	3.71429	1.08333	2.9	2.06667
2.91667	4.33333	3.58333	1.90909	3.08333	2.79412	3.54545	3.27273	1	2.14286	1.33333	4.2	3.13333
3.41667	2.33333	3.66667	3.36364	3.08333	3.14706	2.81818	3.09091	3.2	3.71429	1.41667	4.4	3.26667
2.75	4	3.08333	3.45455	3.5	2.05882	2.18182	1.81818	2.2	2.14286	1.33333	3.6	3.13333
3.16667	3.58333	3.5	2.90909	2.75	2.79412	2.72727	3.18182	2.2	2.71429	1.16667	4.6	3.46667
3	1.58333	3.91667	4	2.83333	2.58824	2	2.72727	2.2	3.57143	1.08333	3.6	2.8
3.75	2.5	4.08333	3.90909	3.08333	3.11765	3.09091	3	3	3.42857	1	3.7	2.6
3	3.08333	3.5	3.09091	2.91667	3.47059	3.54545	3.36364	3.4	3.57143	1.58333	4.5	3.4
3.75	1.91667	4.66667	4.36364	3.33333	3.5	3.27273	3.72727	3	3.85714	1.25	4	2.46667
3.83333	2	3.08333	4.36364	2.83333	3.17647	3.27273	2.90909	3	3.57143	1.08333	3.8	2.06667
3.08333	2.83333	3.33333	3.81818	2.83333	2.17647	1.45455	2.18182	2.6	3	1.08333	2.8	2.06667
3.66667	2.16667	4.08333	3.90909	3.25	2.91176	2.81818	2.72727	2.4	3.71429	1	3.5	2.06667
2.66667	2.66667	4	3.54545	3.16667	2.20588	1.90909	2	2.2	3	1.33333	4.4	3.33333
3.41667	2.58333	4	4	2.58333	3.67647	3.27273	3.72727	4	4	1.25	4	2.46667
3.25	2.66667	3.83333	3.72727	3	1.88235	1.54545	1.18182	2.4	3.14286	1.33333	3.9	3.53333
3.91667	2.58333	3.91667	3.45455	3.75	4.5	4.18182	4.72727	4.4	4.71429	1.16667	6.3	3.4
2	4.75	4.33333	4.18182	2.83333	1.58824	1.09091	1.45455	1	3	1	3.7	1.33333
3.16667	4	4.16667	4	2.66667	2.29412	2.18182	1.90909	1.8	3.42857	1.16667	3.2	1.66667
3	2.83333	4.08333	4.27273	2.58333	3.02941	2	3	4.2	3.85714	1.33333	5	2.73333
3.5	3	3.33333	2.90909	3.33333	3.23529	3.27273	3.36364	3	3.14286	1.66667	4.2	3.46667
3	3	3	3	3	3	3	3	3	3	1.58333	4	3.4
3	3	3	3	3	3	3	3	3	3	1.58333	4	3.53333
3.33333	3.16667	3.83333	4.45455	3.25	2.5	2.36364	2.09091	2.4	3.42857	1.25	3.9	2.2
3	2.41667	3.66667	3.54545	3	2.61765	2.45455	2.63636	2.6	2.85714	1.16667	4	3.13333
3.58333	3.08333	4.5	4.63636	2.75	2.55882	2.72727	1.90909	2.6	3.28571	1.16667	4.2	2.2
2.83333	2.16667	4.33333	3.90909	2.83333	2.61765	1.63636	3.18182	1.8	3.85714	1.33333	4	2.4
2.75	4.08333	3.66667	3.27273	3.08333	3.11765	3.18182	3.18182	2.8	3.14286	1.25	5.3	3.6
2.5	4	3.91667	3.45455	3.25	2.73529	3	2.36364	2.8	2.85714	1.25	4.3	3.26667
3.33333	2.33333	4	3.36364	2.75	3.35294	3.18182	3.27273	3.2	3.85714	1.16667	4.6	3.2
3.16667	2.41667	3.75	3.54545	2.83333	3.23529	3.36364	3	3	3.57143	1.25	5.1	2.46667
3.33333	3.41667	3.41667	3	2.75	2.64706	2.72727	2.72727	2.2	2.71429	1.33333	4.2	3.53333
3.33333	3.08333	3.5	3	2.91667	4	4	3.90909	4	4.14286	1.33333	6.3	3.8
2.83333	2	3.91667	3.72727	3.25	3.17647	3.18182	2.63636	3.6	3.71429	1.08333	4.3	1.6
3.33333	2.83333	3.83333	3.63636	2.75	3.11765	3.36364	3.09091	2.4	3.28571	1.16667	4.7	3.46667
2	3.41667	2.83333	3.09091	2.66667	1	1	1	1	1	1.16667	4.3	3.6
3	4.08333	3.91667	4.18182	3	2.32353	2.18182	2.18182	2	3	1.08333	4.3	2.93333
3.08333	3.33333	3.58333	3.09091	2.83333	2.67647	2.36364	2.72727	2.8	3	1.33333	4.8	2.73333
2.75	3	3.16667	3.45455	3.08333	3	3.09091	3	3.2	2.71429	1.58333	4	3.46667
3	3.08333	3.25	3.36364	3.16667	2.61765	2.45455	2.72727	3	2.42857	1.25	4	3.4
3	3	3.16667	3.18182	3	3.05882	3	3	3	3.28571	1.16667	4.2	3.2
3.41667	2.58333	3.16667	3	3.16667	3.73529	3.54545	3.81818	3.6	4	1.25	4.1	3.46667
3.75	2.41667	4.58333	3.45455	2.66667	3.26471	2.54545	3.63636	2.6	4.28571	1.08333	5.2	3.66667
3.33333	2.41667	4.16667	4.18182	3	2.32353	2	1.81818	2.2	3.71429	1.25	3.9	2.73333
3.16667	3.33333	3.25	2.63636	3	3.29412	3.09091	3.54545	3.2	3.28571	1.16667	4.5	3.53333
3.5	2.08333	4.33333	4.18182	3.25	3.44118	2.90909	3.90909	2.6	4.14286	1.16667	4	2.26667
3.16667	2.5	3.75	3.09091	2.91667	2.73529	2.45455	2.63636	3	3.14286	1.16667	3.9	3.46667
3.08333	2.16667	3.83333	3.63636	3.58333	2.67647	2.18182	2.72727	2.2	3.71429	1.16667	3.6	2.06667
2.83333	3.66667	3.83333	2.90909	3.41667	2.47059	2.18182	2.36364	2.2	3.28571	1.41667	4.9	3.66667
3.25	2.91667	3.66667	3.45455	2.66667	2.47059	2.36364	2.18182	2.8	2.85714	1.33333	4	3.4
3.16667	4.08333	3.25	3.18182	3.58333	2.32353	2.09091	2.27273	2.2	2.85714	1.25	4.4	3.06667
2.75	3.91667	3.66667	3.36364	3	2.82353	2.36364	3	2.6	3.42857	1.33333	3.9	2.73333
3.16667	2.83333	3.25	3.09091	2.83333	3.05882	3.09091	3.09091	3	3	1.41667	4.4	3.46667
3.66667	2.08333	4.08333	3.81818	3.75	3.58824	3.45455	3.54545	3.6	3.85714	1.08333	4.2	2.4
2.91667	3.58333	3	3.18182	3.16667	2.20588	2.27273	2	1.6	2.85714	1.41667	3.8	3.2
3.16667	3.25	3.33333	2.72727	2.66667	3.67647	3.63636	3.63636	3.8	3.71429	1	4.3	3.73333
2.66667	3.08333	3.83333	3.45455	2.83333	2.44118	2.27273	2.18182	1.8	3.57143	1.25	3.7	3.33333
3.16667	2.41667	3.83333	4	3.33333	2.52941	2.36364	2.18182	2.4	3.42857	1.16667	4.1	2.66667
3	2.91667	2.75	2.90909	3.33333	3.29412	3.18182	3.45455	2.8	3.57143	1.33333	4.6	3.46667
3.58333	2.16667	3.75	4	2.91667	2.61765	2.09091	2.45455	3	3.42857	1.16667	4	2.66667
3.41667	2.66667	4.08333	3.45455	3.25	3.35294	3.27273	3.27273	3	3.85714	1.16667	4	2.8
3.66667	2.41667	4	3.54545	3.5	3.14706	3.09091	2.90909	2.8	3.85714	1.25	3.9	2.06667
3	3.25	3.75	3.54545	2.83333	2.38235	2.36364	2.09091	2.2	3	1.08333	4.1	3
3.33333	3.33333	3.33333	2.81818	2.83333	3.32353	3.72727	3.27273	2.8	3.14286	1.5	5.1	3.33333
3.58333	1.5	4.91667	3.90909	3.08333	4.41176	4.63636	4.27273	4.6	4.14286	1.16667	5.7	3.33333
3	3	3	3	3	3	3	3	3	3	1.41667	4	3.2
3.5	2.08333	3.75	3.90909	3.91667	3.38235	2.72727	3.27273	4	4.14286	1.25	2.9	1.93333
3.25	2.41667	3.83333	3.63636	2.5	2.52941	2.09091	2.27273	2.4	3.71429	1.25	4.6	2.8
3.08333	2.91667	3.66667	3.90909	3.83333	2.82353	2.27273	2.90909	3	3.42857	1.08333	3	1.93333
3.41667	2	3.75	3.45455	3.16667	3.58824	3.63636	3.63636	3	3.85714	1.5	4.3	3.06667
3.16667	3.16667	3.25	3.54545	3.16667	2.58824	2.45455	2.45455	2.4	3.14286	1.33333	4.5	3.33333
2.91667	3.5	3.41667	2.90909	2.91667	3	3.09091	3.18182	2.6	2.85714	1.58333	4.3	3.4
3.66667	2	3.91667	3.36364	3.33333	3.26471	2.81818	3.18182	3.6	3.85714	1.16667	4	3.4
3.08333	2.33333	3.75	4.18182	3.16667	2.17647	1.63636	2.18182	2	3.14286	1.08333	3.5	2.86667
2.91667	2.58333	3.16667	3.90909	2.91667	2.44118	2.18182	2.36364	2	3.28571	1.08333	3.9	2.53333
3.5	2.5	3.66667	3.54545	3.41667	2.64706	2.27273	2.45455	2.6	3.57143	1.25	4.2	2.8
3	3	3	3.09091	3	3	3	3	3	3	1.25	4.2	3.2
3.33333	2.5	3.83333	3.81818	2.83333	2.85294	2.54545	2.63636	2.8	3.71429	1.08333	3.3	2.6
3.41667	3.75	4	3.09091	3.16667	2.47059	2.36364	2.18182	2	3.42857	1.33333	3.9	3.4
2.91667	3.91667	3.25	3.09091	2.83333	2.67647	2.90909	2.18182	2.6	3.14286	1.08333	3.6	2.6
3.16667	3.66667	2.33333	3.54545	4.16667	3.26471	3.27273	2.72727	4.4	3.28571	1.16667	3.9	2.66667
2.91667	3.25	3.33333	3.45455	2.91667	2.11765	2.18182	1.72727	1.8	2.85714	1.08333	4.1	3.2
3.75	2.58333	4.66667	3.72727	3.58333	3.26471	3	3	3.4	4	1.5	4.1	3.46667
3.08333	2.83333	4	3.63636	3.33333	2.26471	2.09091	2	1.8	3.28571	1.25	3.6	3
2.5	2.75	3.66667	3.54545	3.5	3	3	2.72727	3.6	3	1.16667	2.7	2.53333
3.91667	1.41667	3.91667	3.36364	3.58333	3.64706	3.36364	3.90909	3.4	3.85714	1.08333	4.2	2.66667
3.16667	3.58333	3.75	3	2.83333	2.79412	2.72727	2.81818	2.2	3.28571	1.08333	3.7	3
2.83333	3.16667	3	2.81818	3.16667	2.76471	2.63636	2.54545	2.8	3.28571	1.41667	3.6	2.86667
3.75	2.5	4	3.36364	3.08333	3.17647	2.90909	3.27273	2.8	3.71429	1.41667	3.4	3.46667
3.25	2.75	4.16667	3.45455	3.75	3.08824	2.36364	3.54545	2.8	3.71429	1	3.4	2.06667
2.66667	2.33333	3.41667	3.81818	2.41667	2.5	2.09091	2.36364	2.2	3.57143	1.25	4.3	2.93333
3.5	2.08333	3.58333	3.54545	3	2.55882	2	2.63636	2.4	3.42857	1.08333	3.3	2.46667
3	3	3	3	3	3	3	3	3	3	1.41667	4	3.46667
3	3	3	3	3	3	3	3	3	3	1.5	4	3.6
3.41667	2.58333	4.25	3.63636	3.16667	3.52941	3.54545	3.81818	2.8	3.57143	1.08333	4.9	2.93333
3.5	2.41667	4.16667	4	3.08333	2.26471	1.36364	2	2.2	4.14286	1.08333	2.7	1.6
3.66667	2.16667	4.58333	4.36364	3.08333	3.82353	3.63636	3.90909	3.4	4.28571	1.16667	4.7	2.4
3.58333	3	3.66667	3.54545	3.08333	2.70588	2	3.27273	1.8	3.57143	1.33333	3.9	3.13333
1.66667	4.66667	3	2.36364	2.91667	1.64706	1.45455	1.81818	1.8	1.57143	1.33333	4.3	2.13333
4.16667	2.91667	4.33333	4	3.08333	3.58824	3.54545	3.63636	3.4	3.71429	1.08333	3.6	2.4
3.25	3.5	4	3.90909	3.08333	1.44118	1.27273	1	1.6	2.28571	1.16667	4.5	2
3.58333	3.16667	4.08333	4.09091	3.33333	2.5	1.63636	3	1.8	3.57143	1	3.1	1.73333
2.25	3.83333	3.66667	3.54545	3.08333	2.20588	2	2.09091	2.6	2.42857	1.41667	4.3	2.53333
3.41667	2.83333	3.91667	3	3.33333	3.38235	2.81818	3.45455	3.6	4	1.33333	4.1	2.93333
2.83333	3.33333	3.83333	3.72727	3.58333	2.41176	1.81818	2.45455	2.4	3.28571	1.16667	3.2	2.73333
3.33333	2.41667	3.58333	4	2.66667	2.08824	1.81818	2.27273	1.6	2.57143	1.25	4.3	3.13333
2.75	3.25	3.16667	3.09091	3.08333	2.88235	2.90909	2.90909	2.6	3	1.08333	4	3.6
3.41667	3.41667	3.25	3.72727	2.91667	1.76471	1.63636	1.54545	1.6	2.42857	1.16667	3.4	2.26667
3.66667	2.66667	3.33333	3.81818	3.08333	3.88235	3.81818	4	3.6	4	1.16667	4.4	3.2
3.75	2.33333	4.33333	4	3	3.55882	3.72727	3.36364	2.6	4.28571	1.33333	3.9	3.06667
3.33333	2.5	4	3.45455	3.66667	2.73529	2.09091	3.09091	2.4	3.42857	1.25	4.3	3.2
2.16667	3	3.41667	4	3.33333	1.67647	1.18182	1.36364	1.4	3.14286	1.16667	3.2	2.06667
2.91667	3	3.83333	4.09091	2.5	3.23529	3.36364	2.90909	2.8	3.85714	1.25	3.7	2.46667
3.33333	2.5	4.08333	3.36364	2.58333	3.47059	3.36364	3.63636	3	3.71429	1.41667	4.2	3.4
3.25	2.58333	3.83333	2.81818	3.25	3.41176	3.27273	3.36364	3.4	3.71429	1.16667	4.5	3.73333
3	3	3	3	3	3	3	3	3	3	1.25	4	3.33333
3.58333	3.08333	3.25	3.36364	3.5	2.94118	3	2.72727	3	3.14286	1	4	2.8
3.58333	3.91667	3.83333	3.63636	4.5	3.5	3	4.18182	2.6	3.85714	1.25	4.9	1.93333
3.91667	2.25	3.83333	3.90909	2.75	2.82353	2.36364	2.72727	3	3.57143	1.41667	4.3	3.6
3.5	3.25	3.33333	2.63636	3	3.47059	3.54545	3.36364	3.6	3.42857	1.5	4.3	3.33333
3.33333	2.5	3.91667	3.81818	3.41667	3.41176	3.27273	3.45455	3.2	3.71429	1.16667	4	2.13333
2.16667	4.41667	3	3.36364	2.83333	2.14706	2.27273	2.36364	1.6	2	1.08333	4	3.06667
3.25	4.25	3.5	3.36364	4	3.29412	3.45455	3.72727	1.8	3.42857	1.16667	4	2.73333
4.16667	2.5	4.41667	3.54545	3.33333	4.11765	3.54545	4.45455	4.2	4.42857	1.41667	5.6	2.66667
3.91667	3.25	3.83333	4.09091	3.66667	2.61765	2.18182	2.45455	2.8	3.42857	1.25	3.8	2.66667
2.91667	2.25	4.91667	4.27273	2.91667	2.02941	1.45455	1.27273	2.2	4	1.08333	4.5	2.53333
3.33333	2	4.41667	3.18182	3.41667	2.41176	1.81818	2.54545	1.4	3.85714	1.25	4.2	2.93333
3.58333	2.08333	3.58333	4	3.5	2.5	1.63636	2.27273	3.6	3.42857	1.33333	3.2	2.06667
3.83333	2.25	4.33333	3.54545	3	3.52941	3.36364	3.72727	2.8	4	1.16667	4.1	2.2
2.5	3.41667	2.83333	3.81818	3.41667	2.82353	2.81818	2.63636	2.6	3.28571	1.16667	3.6	2.66667
3.16667	1.16667	3.16667	3.54545	3.33333	4.32353	3.90909	4.45455	4	5	1.16667	4.6	3.93333
2.75	2.41667	3.08333	3.09091	2.58333	3.23529	3	3.36364	3.2	3.42857	1.25	4.3	3.26667
2.91667	3.08333	3.16667	3.45455	2.5	2.67647	2	3.09091	2.2	3.42857	1.25	4.3	3.53333
3.33333	4.75	2.58333	3.81818	4.33333	2.64706	3.45455	1.81818	3.2	2.28571	1.58333	4.4	2.53333
3	3	3	3	3	3.14706	3.09091	3.27273	3.2	3	1.66667	4	3.53333
3.08333	2.75	3.08333	2.81818	3.16667	2.94118	3	2.54545	2.8	3.57143	1.91667	3.9	2.86667
3	3	3.08333	3	3.08333	3	3	3	3	3	1.41667	4	3.46667
3	3.08333	3.25	3.27273	2.91667	3	3	3	3	3	1.41667	4	3.53333
3.33333	3.16667	3.25	2.81818	2.83333	3.52941	3.90909	3.63636	3.2	3	1.5	4.6	3.6
2.83333	3.66667	3.75	3.45455	3.25	3.20588	2.90909	3.18182	3.4	3.57143	1.16667	3.7	2.4
3.25	2.91667	3.5	3.63636	2.91667	2.20588	1.81818	2.09091	2.2	3	1.08333	4	2.86667
3.5	2.25	4.58333	4.09091	3.58333	2.76471	2.09091	2.36364	2.6	4.57143	1.25	3.9	1.53333
3.08333	4	3.5	3.81818	3.16667	2.58824	2.27273	2.45455	2.8	3.14286	1.08333	3.5	2.66667
2.75	3.16667	3.16667	3.54545	3.33333	2.67647	2.54545	2.45455	2.6	3.28571	1.16667	3.6	2.53333
3.08333	2.25	3.75	2.54545	3.5	3	3	3	3	3	1.33333	4	3.4
3.08333	3.5	2.83333	2.81818	2.41667	3.52941	3.18182	3.54545	3.4	4.14286	1.41667	4.6	3.86667
3.41667	3.08333	3.16667	3.09091	3	3	3	3	3	3	1.41667	4	2.26667
2.75	2.91667	3.58333	4.18182	4.08333	2.32353	1.72727	2.27273	2.4	3.28571	1.25	4.9	2.86667
3.66667	2.75	3.25	2.90909	3.25	3.58824	3.45455	3.72727	3.8	3.42857	1	4.6	3.46667
3	2.16667	3.91667	4.54545	2.66667	2.5	2	2.45455	2.2	3.57143	1	4.4	1.26667
3.25	3.58333	3.25	2.81818	3.16667	3.29412	3.36364	3.27273	3	3.42857	1.41667	4	3.53333
2.33333	3.08333	4.75	2.63636	3.08333	4.20588	4.18182	4.72727	3.2	4.14286	1.08333	4.3	1.53333
2.58333	3.58333	3.16667	2.36364	2.83333	3	3.27273	3	2.4	3	1.83333	4.8	3.26667
3.33333	3.16667	3.41667	2.81818	3.16667	3.55882	3.54545	3.54545	3.4	3.71429	1.33333	4.6	3.8
2.75	3.25	3.58333	3.54545	3.83333	3.17647	2.81818	3.27273	3.4	3.42857	1	3.5	2.46667
3.25	1.58333	4.41667	3.63636	3.5	3.67647	3.45455	3.81818	3.2	4.14286	1.08333	4.7	2
3.75	2.33333	3.91667	3.54545	3.75	3.85294	3.45455	3.72727	4.2	4.42857	1.16667	4.5	3.86667
1.66667	4.33333	3.75	3.09091	2.5	1.52941	1.36364	1.27273	1.2	2.42857	1.16667	4	2.46667
3.75	1.91667	4.33333	4.09091	3.58333	3.14706	2.90909	2.63636	3.6	4	1.33333	4.1	2.33333
3.75	2.5	3.41667	2.90909	3.33333	3.79412	3.09091	4.18182	4	4.14286	1.08333	5	3.53333
3.5	3.33333	4	3.09091	3.58333	4.05882	4.09091	3.81818	4.4	4.14286	1.66667	5.5	4.53333
2.41667	2.91667	3.83333	3.72727	2.91667	2.47059	1.90909	3	1.6	3.14286	1.08333	4.4	3.06667
3.66667	2	3.83333	3.36364	2.75	2.67647	1.81818	3.09091	2	3.85714	1.08333	4	2.2
3.33333	2.16667	3.5	3.54545	3.08333	2.82353	2.27273	3	2.6	3.57143	1.25	3.5	2.4
3.5	3.08333	4.25	3	3.33333	4.11765	4.18182	4.09091	3.8	4.28571	1.33333	4.8	2.33333
2.5	3.41667	2.75	3	3.25	1.97059	1.81818	1.72727	2.4	2.28571	1.41667	4.1	2.93333
3.5	2.16667	2.91667	3.81818	3.33333	2.79412	2.18182	3.09091	2.8	3.28571	1.08333	4.2	2.26667
3.41667	2.5	4.16667	3	3.41667	4.35294	4.36364	4.54545	4.2	4.14286	1.66667	6	4.2
3	3	3	3	3	3	3	3	3	3	1.58333	4	3.53333
3.58333	3.25	3.75	3.45455	2.91667	3.61765	3.81818	3.72727	3	3.57143	1	3.5	2.53333
3.16667	3.16667	3.16667	3	2.75	3.73529	3.54545	3.90909	3.4	4	1.58333	4.7	3.66667
3.58333	3.75	4.58333	4	3.66667	3.11765	2.63636	3	3.4	3.85714	1.16667	5	2.4
3.08333	2.33333	3.5	3.72727	3.33333	2.5	1.90909	2.63636	2.2	3.42857	1.08333	3.9	2.53333
3.58333	2	3.91667	3.72727	3.33333	2.94118	2	3.36364	2.4	4.14286	1.16667	4.3	2.53333
3.83333	1.83333	4.16667	4.09091	3.83333	3.26471	2.81818	3.54545	2.4	4.14286	1	2.5	1.2
4.33333	2	4	3.36364	3.66667	3.20588	2.45455	3.36364	3.2	4.14286	1.25	4	3.53333
2.25	4.91667	3.16667	3.27273	3.66667	1.73529	1.63636	1.27273	3.2	1.57143	1.25	4.2	1.66667
3.75	2.66667	3.5	4.09091	3.66667	3.61765	3.45455	3.18182	4	4.28571	1	3.8	1.86667
3.16667	3.08333	3	3.09091	3.08333	3.5	3.45455	3.45455	3.2	3.85714	1.16667	4.5	3.46667
2.83333	3.5	3.66667	4	4.33333	3.02941	3	3	3.2	3	1.25	2.6	2.33333
2.83333	2.83333	3.66667	2.90909	3.16667	3	2.63636	3.09091	2.4	3.85714	1.33333	4.7	2.8
3.5	2.91667	3.08333	3.09091	2.83333	3	3	3	3	3	1.41667	4	3.53333
3.58333	2.83333	3.83333	3.54545	3.58333	3.41176	2.90909	3.72727	3	4	1.08333	4.7	1.73333
2.66667	1.33333	3.75	3.36364	3.08333	3.02941	2.54545	3.45455	1.8	4	1.25	4.4	3.33333
2.08333	4.5	2.83333	2.81818	2.66667	1.70588	2.09091	1.45455	1.2	1.85714	1.25	4.2	3.13333
3.08333	2.91667	4.08333	3.54545	4	3.11765	2.72727	3.09091	2.8	4	1.16667	4.7	1.86667
3.16667	3.16667	2.91667	3.09091	3.16667	3.38235	3.54545	3.27273	3.4	3.28571	1.33333	4.7	3.53333
2.75	2.41667	3.16667	2.81818	3.66667	2.88235	2.09091	3.09091	3.4	3.42857	1.58333	5.5	5.26667
3.41667	3.41667	3.33333	3.72727	3.16667	3	3	3	3	3	1.16667	4	3.33333
3.41667	2.08333	3.58333	4	2.66667	2.55882	1.90909	3	1.6	3.57143	1.5	4	2.66667
3.75	1.58333	4.08333	3.90909	3.5	2.61765	1.81818	2.72727	3.2	3.28571	1.25	4	2.8
2.58333	2.33333	2.66667	3.09091	3.66667	4.05882	3.81818	4.27273	4	4.14286	1.08333	4.5	2.26667
3.16667	3.33333	4.16667	3.18182	3.08333	3.20588	2.63636	3.18182	3.8	3.71429	1.25	4.5	2.66667
3.16667	3.58333	3.16667	3.54545	2.91667	2.41176	2.54545	2.09091	2	3	1.08333	4.2	3.06667
1.5	4	3.83333	3.90909	4.41667	2.02941	1.54545	1.81818	2.4	2.85714	1.5	3.4	1.66667
3.66667	1.75	3.25	3.45455	3.75	3.35294	3.27273	2.90909	2.8	4.57143	1.41667	3.4	2.73333
3.41667	3.25	4.83333	2.90909	4.5	4.05882	3.72727	4.18182	4.6	4	1.41667	2.5	2.26667
3.41667	3.25	3.83333	3.36364	3.16667	3.5	3.36364	3.45455	4	3.42857	1.25	4.6	2.8
3.16667	3	3.08333	3.27273	3	3.02941	3	3	3	3.14286	1.33333	4.1	3.6
3.16667	3.58333	3.5	3.54545	4.16667	3.26471	3.18182	3.09091	3.6	3.42857	1.25	3.1	1.8
3.33333	2.66667	4	3.90909	3.41667	3.05882	3	3	2.6	3.57143	1.08333	4.3	2.6
3.33333	2.91667	4	3.18182	3.58333	3.47059	3.36364	3.36364	3.2	4	1.16667	4	3.33333
3.66667	4.08333	3	3.09091	3.08333	2.61765	2.63636	2.54545	2.6	2.71429	1.16667	3.3	2.13333
2.5	3.75	2.66667	3.36364	3.25	3.61765	4.09091	4.27273	2	3	1.33333	4.7	3.46667
3.91667	2.75	3.83333	2.63636	3.33333	3.05882	2.36364	3.72727	1.6	4.14286	1.41667	4	3.4
3.08333	3.58333	3.75	3.09091	3	2.29412	1.81818	2.09091	3	2.85714	1	3.5	3.2
3.33333	2.83333	3.58333	3.27273	3.25	3.23529	3.27273	3.09091	3	3.57143	1.33333	4.1	2.93333
3	3.25	3.66667	2.90909	2.5	2.52941	2.27273	3.18182	1.4	2.71429	1.33333	4.2	3.26667
3.25	2.83333	3.5	3.54545	3.33333	5	5	5	5	5	1.08333	4.6	3.33333
3	2.25	3.75	3.36364	2.91667	3.02941	2.72727	3.36364	3	3	1.25	3.9	1.86667
3	2.5	3.16667	3.27273	2.75	2.82353	3	2.45455	3	3	1.33333	4.5	3
3.41667	2.91667	4.16667	3.81818	3.41667	3.29412	3.09091	3.63636	2.6	3.57143	1.16667	4.2	3.73333
3.58333	2.08333	3.83333	3.72727	3.25	2.91176	2.63636	2.54545	3.6	3.42857	1.25	3.9	2.26667
3.58333	3.41667	3.66667	3.45455	3.16667	3.44118	3.81818	3.09091	3.4	3.42857	1.33333	4.8	2.93333
3.33333	2.5	3.5	3.81818	3.58333	2.88235	2.45455	2.81818	2.8	3.71429	1.25	4.8	3.2
3	2.91667	3.58333	4	2.83333	1.82353	2.27273	1.36364	1.6	2	1.16667	3.4	2.4
3.16667	2.66667	3.5	4.45455	2.75	3	3	3	3	3	1.16667	4	2.73333
3	3	3	3	3	3	3	3	3	3	1.25	4	3.46667
2.58333	3.91667	3.16667	3.81818	3.58333	2.73529	2.81818	2.72727	3	2.42857	1.16667	3.8	2.33333
3.75	2.16667	3.83333	3.36364	3.5	3.23529	2.27273	3.45455	3.8	4	1.41667	3.4	2.66667
4	1.08333	4.58333	4.27273	4.16667	3.26471	2.81818	3.45455	2.6	4.14286	1	3.2	1.93333
3.5	2.25	3.83333	3.63636	2.58333	2.79412	2.09091	2.81818	2.6	4	1.16667	4.2	2.93333
3.16667	2.83333	2.5	2.81818	3	3.26471	3.45455	2.90909	2.6	4	1.5	4.5	3.73333
2.91667	2.83333	2.83333	3	2.83333	3	3	3	3	3	1.25	4	3.4
3.66667	2.41667	3.66667	4.09091	4.16667	2.76471	2.27273	2.54545	2.8	3.85714	1.25	3.7	3.06667
3.58333	2.5	3.75	4	3.75	2.79412	2	2.72727	3.4	3.71429	1.08333	2.4	1.66667
3	3	3	3	3	3	3	3	3	3	1.25	4	3.53333
2.75	3	4.08333	3.18182	4.08333	2.97059	1.72727	3.72727	2.8	3.85714	1.25	4	2.46667
3.16667	2.41667	3.91667	3.18182	3	3.14706	2.27273	3.81818	2.8	3.71429	1.25	4.5	3.2
3.58333	3.16667	3.5	3	2.91667	3.35294	3.27273	3.63636	2.6	3.57143	1.33333	4.1	3.46667
3.08333	3.58333	3.25	3.72727	2.58333	3.02941	3.09091	2.90909	3.2	3	1.16667	4.2	3.06667
3.16667	3.75	4	4.18182	2.75	2.47059	2.54545	2.36364	2	2.85714	1.16667	3.8	2.93333
3.83333	2.66667	4	3.81818	3.33333	3.20588	2.81818	3.18182	3.4	3.71429	1.16667	4.4	2.6
3.25	2.66667	3.83333	3.81818	3	2.73529	2.18182	2.81818	2.6	3.57143	1.16667	4.5	3.06667
3	3.16667	3	2.81818	2.66667	3.76471	3.72727	3.72727	4	3.71429	1.75	5.5	3.46667
2.5	4.58333	4.08333	3.72727	3.16667	1.73529	1.54545	1.90909	1.6	1.85714	1.25	3.3	3.6
3.58333	2.41667	3.83333	4	3.08333	2.23529	1.90909	2.36364	1.8	2.85714	1.25	5	3.26667
2.91667	2.91667	3.41667	3.54545	3.75	2	2	1.81818	2	2.28571	1.33333	4	1.8
3.58333	2.16667	3.91667	3.81818	3.08333	3.82353	4.09091	3.90909	2.8	4	1.25	3.2	1.4
3.91667	1.58333	4	4	3.25	2.55882	1.54545	2.90909	1.6	4.28571	1.33333	4.5	2.66667
3	2.91667	4.16667	3.54545	3.08333	2.76471	2.36364	2.54545	2.8	3.71429	1.25	3.9	2.66667
3.08333	4	3.08333	2.72727	2.66667	2.35294	2.45455	2.09091	2.2	2.71429	1.16667	4.6	3.33333
4.5	3.41667	4.83333	4.90909	3	3.20588	3.27273	2.81818	2.6	4.14286	1.16667	4	1.33333
3	3	3	3	3	3	3	3	3	3	1.16667	4	3.53333
3.25	2.75	3.66667	3	3.33333	3.29412	3.27273	3.54545	3.2	3	1.58333	4.1	3.26667
3.83333	1.66667	3.33333	2.90909	2.66667	3.5	3.09091	3.72727	2.6	4.42857	1.5	4.6	3.46667
3.33333	2.58333	3.83333	3.36364	3.08333	2.88235	2.72727	2.54545	2.8	3.71429	1.33333	4.6	3.06667
3.5	3.66667	4.25	3.27273	3.5	3.35294	3.18182	3	3.6	4	1.25	4.9	3.2
2.83333	3.33333	3.83333	2.72727	3	3.11765	2.90909	3.54545	1.8	3.71429	1.33333	4.8	3.66667
3.25	3.25	3.41667	3.45455	3.58333	2.70588	2	3	2.8	3.28571	1.33333	3.3	2.4
3.75	2.91667	2.41667	3.18182	2.58333	2.88235	2.63636	3.18182	2.4	3.14286	1.5	3.6	3.66667
3.25	3.08333	3	3.27273	3	2	2	2	2	2	1.25	4	3.33333
2.58333	3.5	3.66667	3.63636	2.83333	1.94118	1.36364	1.81818	1.6	3.28571	1.25	3.9	2.6
3.75	2.25	4.5	4.54545	3.33333	2.11765	1.72727	1.81818	1.6	3.57143	1.16667	4.1	1.8
2.16667	2.75	3.33333	4.09091	4.08333	2.58824	1.81818	3.09091	3.2	2.57143	1.33333	3.8	2.53333
3.41667	3.58333	3.66667	3.45455	3.16667	3.47059	3.36364	3.18182	3.8	3.85714	1.25	4.1	2.8
3.58333	2.25	3.75	3.63636	3.75	3.29412	2.72727	3.81818	2.6	3.85714	1.08333	4.3	2.66667
3.16667	3.08333	3.41667	3.81818	2.75	2.08824	1.72727	1.72727	2.2	3.14286	1.08333	3.2	2.33333
2.75	3.5	3.91667	4.18182	3.91667	2.55882	2.27273	2.63636	2.4	3	1.16667	4.9	2.53333
3.33333	3.33333	3.33333	3.45455	3	2.88235	2.63636	3.09091	2	3.57143	1.08333	4.6	3
3.41667	2.25	3.75	3.81818	3	2.55882	2.18182	2.27273	3	3.28571	1.33333	2.8	2.2
2.91667	3.33333	3.5	3.27273	3	2.64706	2.27273	3	2	3.14286	1.41667	4.9	3.33333
3.5	3.41667	3.41667	3.63636	3.41667	3.08824	3.27273	2.90909	2.8	3.28571	1.16667	4.1	3.2
3.16667	3.66667	3.5	2.81818	3	2.20588	2.18182	1.63636	1.8	3.42857	1.25	4.5	3
2.5	2.33333	3.5	4.36364	2.83333	1.5	1.18182	1.18182	1.2	2.71429	1	3.2	1.26667
3.5	2.83333	2.83333	3.72727	4.08333	2.85294	3.09091	2.63636	2.6	3	1.25	3.6	3.26667
3	3.08333	3.08333	2.63636	3	3.41176	3.45455	3.54545	3	3.42857	1.16667	4.5	3.2
3.58333	3.66667	3.25	3	3.5	4.29412	4.27273	4.36364	4.4	4.14286	1.33333	4.8	3.2
3.41667	3.08333	3.08333	3	3.08333	3	3	3	3	3	1.41667	4	3.6
3.16667	3.41667	4.25	2.81818	3.83333	3.14706	3.18182	2.90909	3.6	3.14286	1.25	4.6	2.26667
3.33333	2.91667	3.75	3.45455	3.41667	3.58824	2.72727	3.63636	4.6	4.14286	1.08333	2.8	2.4
2.91667	2.83333	2.91667	2.81818	3.25	3.35294	3.27273	3.45455	3.4	3.28571	1.33333	4.6	3.66667
1.91667	4.66667	2.66667	2.09091	2.5	2.35294	2.36364	2	3	2.42857	1.33333	4.5	2.6
4.08333	1.91667	4.16667	4.45455	4.16667	3.38235	3.72727	2.81818	2.8	4.14286	1.25	3.2	1.86667
3.41667	2.25	2.83333	3	4.58333	3.17647	3.18182	2.27273	5	3.28571	1.33333	2.7	3.06667
3.25	4	3.5	3.90909	3.58333	2.61765	2.72727	2.54545	2.6	2.57143	1.25	4.2	2.8
3.5	2.75	3.41667	3.81818	3.33333	2.64706	2.36364	2.36364	3.2	3.14286	1.08333	3.6	2.66667
2.91667	2.58333	4.08333	3.90909	3.91667	2.73529	2.27273	2.63636	2.8	3.57143	1.41667	3.8	2.4
3.33333	3.25	3.75	4	3.91667	2.85294	2.27273	3.09091	2.6	3.57143	1.41667	3.8	2.2
3.58333	2.58333	3.75	3.63636	3.08333	3.14706	3	2.54545	3.8	3.85714	1.16667	4.6	2.93333
3.5	2.41667	2.83333	3.81818	3	2.73529	2.36364	3.09091	2.8	2.71429	1.33333	4	2.53333
3.83333	3.91667	3.41667	2.90909	3.83333	3.97059	3.45455	3.90909	4.8	4.28571	1.41667	5	2.4
2.83333	2	3.5	3.36364	3	2.26471	1.63636	2.18182	2.6	3.14286	1.16667	3.4	2.46667
3.91667	2.08333	4	3.72727	3.58333	3.35294	3.27273	3	3.8	3.71429	1.16667	4.2	3.93333
3	3.25	3.5	3.27273	3	3	3	3	2.8	3.14286	1.08333	4	3.2
3.08333	2.16667	3.83333	3.72727	3	2.91176	2.27273	2.90909	2.6	4.14286	1.16667	3	2.4
2.25	2.41667	3.66667	4	2.41667	2.17647	1.63636	1.81818	3	3	1.16667	4.1	1.53333
3.25	1.58333	4.25	2.54545	2.25	4.41176	4.63636	4.36364	4	4.42857	1.25	5.5	5.6
3.5	2.25	4	3.27273	3.75	3.05882	2.54545	3.27273	2.6	3.85714	1.25	3.5	2.86667
3.25	3	4.25	4	3	2.20588	1.72727	1.72727	3	3.14286	1.25	3.4	2.4
3.33333	2.16667	3.91667	4.18182	3.33333	3.11765	2.36364	3.54545	2.6	4	1.33333	4.4	2.6
2.41667	3.75	3.33333	3.63636	2.66667	1.29412	1.36364	1.18182	1	1.57143	1.33333	3.5	2.6
3.33333	3.83333	3.83333	3.36364	3.25	2.41176	1.54545	2.54545	2	3.85714	1	4.4	2.4
2.33333	3	3.08333	3.63636	2.25	1.82353	1.90909	1.54545	1.6	2.28571	1.16667	3.7	3.46667
3.08333	2.08333	4.16667	2.45455	4.25	3.79412	2.90909	4.45455	2.8	4.85714	1.33333	5.2	2.46667
2.83333	3	3.66667	3.36364	3.33333	2.82353	2.81818	2.90909	2.4	3	1.16667	4	3.46667
3	3.5	3.75	3.36364	3	2.97059	2.54545	3.36364	2.8	3.14286	1	3.8	2.86667
2.83333	2.91667	3.33333	3.63636	2.83333	2.73529	2.36364	2.72727	2.4	3.57143	1.08333	3.9	3
2.83333	1.75	3.08333	2.90909	3.5	2.26471	1.54545	2.72727	1.4	3.28571	1.5	3.9	3.53333
2.66667	4	2.75	3.27273	2.75	2.55882	2.81818	2	3.4	2.42857	1.16667	3.6	2.73333
3.41667	2.58333	4	3.54545	3.5	3.20588	3.18182	3	3.6	3.28571	1	3.7	2.93333
3.16667	3.25	3.08333	3	3	3.29412	3.27273	3.36364	3.4	3.14286	1.33333	4.4	3.33333
3	3	2.91667	3	3	3	3	3	3	3	1.41667	4	3.53333
2.83333	3.16667	3.16667	3.18182	3	3.29412	3.27273	3.45455	3.2	3.14286	1.5	3.9	3.6
4	1.5	4.83333	4.63636	4.33333	3.29412	2.45455	3.45455	3.8	4	1	3.4	1.33333
3.33333	3.33333	3.33333	2.72727	2.83333	4	4	4	4	4	1.41667	6	3.6
2	4.58333	4	2.90909	3.33333	2.5	2.09091	2.45455	3	2.85714	1.33333	3.7	3.73333
3	2.83333	4.25	2.81818	3.16667	3.17647	2.90909	3.27273	3	3.57143	1.25	3.8	2.86667
3.41667	2.66667	3.75	3.45455	2.75	4.14706	3.81818	4.27273	4.2	4.42857	1.25	5.8	3.93333
3.5	3	3.41667	3.81818	2.33333	2.61765	2.27273	2.18182	3.2	3.42857	1.33333	5.2	2.8
3.5	3.66667	3.91667	3.72727	3.25	3.14706	3.18182	2.90909	2.6	3.85714	1.25	4.9	3.46667
3	2.75	2.41667	2.81818	3	2.52941	2.36364	2.54545	2.2	3	1.33333	3.9	3.46667
3.33333	3.16667	3.33333	2.90909	3.83333	2.26471	2	2	2.6	2.85714	1.33333	4.5	2.53333
3.83333	1.33333	4.41667	4.27273	3.66667	3.58824	3.18182	3.90909	3.2	4	1.16667	2.1	1.73333
3.08333	2.66667	4.25	3.72727	4.16667	3.11765	2.45455	3	3.8	3.85714	1.25	2.7	1.4
2.5	3.75	3.58333	3.09091	3.41667	1.67647	1.36364	1.72727	1.8	2	1.58333	4.3	3.6
2.83333	2.83333	3.25	3	3	2.17647	2.18182	2.09091	2	2.42857	1.41667	3.4	3.8
3.66667	2.5	3.83333	3.45455	4	3.17647	2.81818	3.63636	2.2	3.71429	1	5	3.6
3.25	2.16667	4.41667	4.09091	2.91667	3.11765	2.81818	3.09091	2.8	3.85714	1.33333	4.4	2.93333
3.5	3.66667	3.41667	3.54545	3.5	2.23529	1.90909	2.36364	1.6	3	1.33333	3.9	2.33333
3.25	2.75	4.08333	3.18182	3	3.23529	3.27273	3.27273	2.6	3.57143	1.33333	4.4	3.73333
3.58333	4.58333	3.08333	3.63636	3.16667	2.82353	2.63636	3	2.4	3.14286	1.33333	4.4	1.93333
3.58333	2.58333	3.91667	3.36364	3.25	3.17647	2.90909	3.18182	3.2	3.57143	1.16667	4.2	3.4
3.41667	2.83333	4.33333	4.18182	2.58333	2.91176	2.72727	2.45455	3.6	3.42857	1.08333	3.5	2.26667
2.75	3.5	3.58333	3.54545	3.75	2.29412	2.09091	2.27273	2.2	2.71429	1.16667	4.3	3.26667
3.33333	3	3.25	2.63636	3	3.32353	3.45455	3.27273	3.2	3.28571	1.5	4.6	3.13333
3.16667	2.25	4.58333	4.36364	2.58333	2.17647	1.36364	1.54545	2.2	4.42857	1.33333	5.5	3.33333
2.83333	3.33333	3.25	3.09091	3.08333	3.11765	2.90909	3.18182	2.8	3.57143	1.41667	4.1	3.53333
3	4.41667	3.66667	3.36364	3.75	4	4.27273	3.63636	4.2	4	1.16667	4.6	2.93333
3.41667	1.91667	3.83333	3.63636	3.58333	3.61765	3.45455	3.81818	3.2	3.85714	1.41667	2.9	1.26667
3.41667	2.75	3.5	4.27273	3.66667	3.02941	3.27273	2.90909	3	2.85714	1	4.9	2.93333
2.83333	3.58333	3.08333	3	3.16667	2.11765	2.09091	2.09091	2.2	2.14286	1.25	2.5	3.66667
3.5	4.58333	4.66667	4.36364	3.41667	2.85294	2.81818	2.18182	3.4	3.57143	1.25	4.5	2.73333
3.75	3	3.66667	3.18182	3.25	3.64706	4	3.27273	3.4	3.85714	1.41667	5	3.33333
3.08333	3	2.83333	2.63636	3.08333	3.41176	3.54545	3.36364	3.4	3.28571	1.66667	4.3	3.53333
3.16667	2.33333	3.33333	3.54545	2.58333	3	2.54545	3.36364	2.4	3.57143	1.16667	4.3	2.93333
2.75	2.75	3.83333	3.36364	3.08333	2.82353	2.45455	2.81818	2.8	3.42857	1.25	3.4	2.6
2.83333	2.58333	3.33333	3	2.58333	3.32353	3	3.36364	3	4	1.33333	4.1	2.86667
3.25	2.33333	4	3.27273	3.25	3.35294	2.90909	3.45455	3	4.14286	1.08333	4.3	3.26667
3.33333	3.33333	3.33333	2.72727	2.83333	4	4	4	4	4	1.58333	6	3.6
3	3	3	3	3	3	3	3	3	3	1.25	4	3.2
3.75	2.33333	3.75	3.90909	3.33333	2.58824	2.27273	2.45455	2.6	3.28571	1.16667	4.9	3
3.41667	3.5	3.66667	2.45455	2.75	4.20588	4.54545	4.18182	3.6	4.14286	1.5	3.9	3.53333
3	2.25	4	3.45455	3.33333	2.73529	2.54545	2.63636	2.4	3.42857	1.16667	4.6	3.86667
3.91667	2.58333	3.83333	4.27273	3.16667	2.47059	2.63636	2.09091	2.6	2.71429	1.08333	4	2.46667
3.66667	2.08333	4.08333	3.72727	3.08333	3.52941	3.09091	3.81818	3.4	3.85714	1.25	4.7	2.2
3.16667	3.08333	3	2.90909	3.33333	3.26471	3.27273	3.18182	3.6	3.14286	1.5	4.2	3.8
2.58333	3.41667	2.91667	3.36364	2.66667	2.44118	2.36364	2.45455	2.6	2.42857	1.16667	4.2	2.86667
3.41667	2.83333	4	3.63636	2.75	3.08824	2.72727	3.45455	2.6	3.42857	1	3.5	2.93333
2.41667	4.58333	3.25	3.63636	3.41667	2.23529	2	2.27273	1.4	3.14286	1.08333	2.7	2.53333
2.83333	3.16667	2.91667	3.18182	2.66667	1.91176	2	1.36364	1.8	2.71429	1.08333	4.5	3.26667
3.5	3	3.75	3.36364	2.83333	3.73529	3.72727	3.63636	3.6	4	1.5	4.8	3.73333
3.66667	2.41667	3.66667	3.09091	3.33333	3.41176	3.54545	3.45455	2.8	3.57143	1.16667	4.1	3.4
3.58333	2.16667	3.75	3.81818	2.91667	3.02941	2.63636	3	3.2	3.57143	1.25	4.6	2.93333
4	2.08333	4.33333	3	3.66667	3	2.81818	3	2.4	3.71429	1.33333	4.8	2.93333
3.08333	3.33333	3.5	3.09091	3.08333	3.02941	3	3	3.2	3	1.08333	3.9	3.33333
3.66667	2.33333	4.16667	3.54545	2.58333	3.08824	2.27273	3.90909	1.8	4	1.33333	4	2.13333
3	3.16667	2.91667	2.81818	3	3.64706	3.54545	3.54545	3.6	4	1.41667	4.2	3.46667
2.75	3.91667	3.41667	3.72727	3.08333	2.35294	2.09091	2.09091	3	2.71429	1.16667	3.3	2.6
3.33333	2.33333	4	3.63636	3.66667	3.41176	2.63636	4.09091	2.8	4	1.25	4	2.53333
3.25	3.16667	3.41667	2.81818	3	2.94118	2.72727	3.09091	2.6	3.28571	1.25	4.5	3.66667
2.58333	2.25	3.41667	3.18182	2.66667	2.20588	1.63636	2.09091	1.8	3.57143	1.25	3.6	2.73333
3	3.5	2.83333	3.18182	3	3.38235	3.36364	3.36364	3.2	3.57143	1.5	3.8	3.2
3.41667	2.16667	3.91667	3.81818	3.91667	3.5	2.27273	4.27273	3.6	4.14286	1.25	3.9	2.06667
3.41667	1.33333	4.75	3.90909	3.08333	2.70588	1.90909	2.72727	2	4.42857	1.08333	2.8	2.13333
3.41667	2.16667	3.66667	3.54545	2.66667	2.55882	1.72727	2.36364	2.6	4.14286	1.33333	3	2.6
3.25	4.08333	2.66667	3.27273	3.66667	3	2.63636	3	3.6	3.14286	1.66667	4.3	3.2
4.66667	3.33333	4.83333	4.45455	3.66667	3.70588	3.63636	3.63636	3.8	3.85714	1.25	4.6	2.2
2.75	2.66667	4.25	3	3.75	2.94118	2.63636	2.54545	3.4	3.71429	1.16667	4	1.86667
3.33333	3.33333	3.83333	3.18182	2.91667	3.08824	2.81818	3.18182	2.6	3.71429	1.25	4.6	3.13333
3.41667	2.5	3.41667	2.54545	3.75	4.5	4.72727	4.45455	3.6	4.85714	1.58333	4.8	3.4
3.25	3	3.5	3.36364	4	4.29412	4.54545	4.18182	4.6	3.85714	1.16667	4	2.4
4.08333	2.66667	4.75	3.45455	3.16667	3.79412	3.36364	4.09091	3.6	4.14286	1.25	3.9	2.4
3.66667	2.83333	4	4.09091	2.91667	2.58824	2.36364	2.54545	2	3.42857	1.25	4.1	3.06667
2.33333	3.25	3.33333	4	3.41667	1.76471	1.27273	1.90909	1.4	2.57143	1.25	2.6	1.33333
3.58333	2	4.25	3.63636	2.91667	1.94118	1.45455	1.81818	1.8	3	1.08333	3.3	2.06667
3	3	3	3	3	3	3	3	3	3	1.58333	2	3.46667
2.25	4.16667	4.16667	2.90909	3.33333	3.52941	4.09091	2.90909	3.2	3.85714	1.5	4.7	3.06667
1.75	4.33333	3.33333	3.18182	2.91667	1.67647	1.36364	1.36364	1	3.14286	1.33333	5.7	3.2
3.41667	2.5	4.33333	3.27273	2.75	2.82353	2.72727	2.54545	2.8	3.42857	1	3.8	2.8
3.83333	3.16667	4.33333	3.18182	4	3.94118	4.54545	3.45455	3	4.42857	1.33333	3.6	2.26667
3.25	3.16667	3.5	4	3.5	3.20588	3.36364	2.90909	3	3.57143	1.33333	4.6	1.93333
3.33333	2.83333	3.5	3.27273	3	2.76471	3	2.63636	2.2	3	1.5	3.9	3.46667
3.33333	2.41667	4.25	3.81818	3.5	2.85294	2.36364	2.90909	3	3.42857	1.08333	3.1	2.2
3	3.91667	3.08333	4.18182	2.66667	2.08824	1.54545	1.90909	1.8	3.42857	1.33333	5	2.73333
3.75	2	4.08333	4.27273	3.58333	3.61765	3.36364	3.18182	3.6	4.71429	1.25	4.5	1.66667
3.41667	2.91667	4.08333	3.72727	3.25	3	2.72727	2.72727	3.2	3.71429	1.25	4.7	2.93333
2.83333	2.66667	3.58333	3.81818	3.16667	1.97059	1.36364	1.72727	1.4	3.71429	1	1.6	1.73333
3.16667	2.16667	3.08333	2.90909	2.33333	3.02941	3	3	3.2	3	1.33333	4	3.46667
4.08333	3.5	3.33333	3.45455	3.33333	3.61765	3.90909	3.72727	2.2	4	1.25	4.1	2.73333
2.41667	4.16667	3.75	2.45455	3.33333	3.32353	3.27273	3.63636	2.6	3.42857	1.33333	4.5	4.33333
2.66667	4	2.41667	3.09091	2.66667	2.64706	3.09091	2.27273	3.2	2.14286	1.08333	4.2	3
3.25	4.58333	3.16667	2.63636	3.33333	3.47059	4.45455	3.45455	2.2	2.85714	1.5	5	4.4
2.58333	3.58333	3.5	3.63636	3	2.55882	2.45455	2.27273	2.2	3.42857	1.08333	3.5	2.46667
3.75	2.16667	4	3.90909	3.25	2.94118	2.45455	2.90909	2.8	3.85714	1.25	3.5	2.4
3.5	4.08333	3.41667	3.90909	2.75	2.11765	2.09091	2.18182	1.6	2.42857	1.08333	3.2	2.13333
3.16667	2.33333	3.66667	3.54545	3.91667	3.44118	3.09091	3.45455	3.8	3.71429	1.41667	4.3	2.66667
3.41667	2.91667	3.75	3.63636	3.08333	2.55882	2.27273	2.27273	2.6	3.42857	1.5	4	3.4
3.08333	2.25	3.16667	3.81818	3.16667	2.47059	2.45455	2.36364	2	3	1.25	3.8	3
3.91667	2.91667	4.33333	3.27273	3.58333	3.76471	3.36364	3.90909	3.4	4.42857	1.08333	3.9	2.06667
2.91667	3.16667	3.08333	3.27273	3.08333	2	2	2	2	2	1.41667	1	3.4
3	2.41667	3.41667	3.18182	3.83333	3.08824	3.27273	3	2.8	3.14286	1.33333	3	2.6
1.33333	3.83333	4.41667	1.45455	1.83333	2.70588	1.36364	3.72727	2.4	3.42857	1.5	5.6	3.86667
3.16667	3.25	3.08333	3.27273	3	2.44118	2.63636	2.09091	2.2	2.85714	1	3.9	2.4
2.5	2.83333	3.41667	3.18182	3.58333	2.58824	1.72727	2.45455	2.8	4	1.41667	4.7	3.2
3.41667	2	4.25	3.54545	3.08333	3.41176	2.63636	3.72727	3.4	4.14286	1.08333	4.5	2.53333
3.58333	2.91667	3.66667	3.72727	3.41667	2.91176	2.27273	3.09091	2.8	3.71429	1.16667	3.3	2.33333
3.16667	2.91667	3.33333	3.45455	3.5	2.67647	2.63636	2.72727	2.2	3	1.41667	3.9	3.13333
2.83333	3.25	3	2.90909	3	2.29412	1.90909	2	2.2	3.42857	1.41667	4.5	4.06667
3.75	2.41667	4	3.81818	2.83333	3.5	3.54545	3.09091	3.4	4.14286	1.08333	5.4	2.8
2.25	4	2.66667	3.09091	3.33333	1.88235	2	1.63636	1.6	2.28571	1.5	4	3.2
3.25	3.25	3.16667	4	3.33333	2.79412	2.45455	2.90909	3	3	1.16667	4.7	2.46667
3.16667	3.5	4	3.63636	2.83333	3.20588	3.45455	3.27273	2.6	3.14286	1.25	4.4	3.2
3.58333	3.25	3.5	2.63636	2.83333	3.11765	3	3.18182	1.8	4.14286	1.25	6.7	3.66667
2.16667	3.66667	3.25	3.36364	3.25	2.44118	2.18182	1.81818	3	3.42857	1.16667	2.8	2.33333
3	3.08333	3.08333	3.27273	3.58333	2.91176	2.36364	2.45455	3.8	3.85714	1.16667	5.1	3.6
3.16667	3.08333	3.25	3.63636	4.08333	2.76471	3.36364	2.18182	2.8	2.71429	1.25	3.5	2.73333
2.41667	3.25	2.75	3.18182	2.91667	1.17647	1.09091	1.09091	1.4	1.28571	1.16667	3.9	3
3.41667	3	3.41667	4.54545	2.91667	2.67647	2.18182	3	2.2	3.28571	1	3	1.46667
3.08333	3	3	3	3	3	2.81818	3.09091	3.2	3	1.66667	4.1	2.93333
2.91667	3.08333	4.16667	3.54545	2.75	2.73529	2.36364	3.09091	1.4	3.71429	1.25	4.2	1.93333
2.83333	1.33333	4.16667	3.18182	3.58333	2.82353	1.72727	3.36364	2.4	4	1	4.2	2.33333
2.91667	3.25	3	3.18182	2.75	3.11765	3.09091	3	2.8	3.57143	1.66667	4.7	3.53333
3.58333	2	3.5	3.90909	3.33333	2.5	1.90909	2.36364	2.4	3.71429	1.33333	4.2	2.26667
3	3.16667	3.83333	2.63636	3.16667	3.17647	3.09091	3.81818	1.6	3.42857	1.41667	4.9	3.53333
3.66667	4.08333	3.58333	3.81818	4.25	2.17647	2.45455	1.63636	1.8	2.85714	1	1.9	1.33333
3.33333	2.83333	4	3.72727	3.41667	2.05882	1.72727	1.81818	1.6	3.28571	1.08333	5.2	2.93333
3.33333	2.83333	4.08333	3.27273	3.91667	3.35294	2.63636	3.63636	3.2	4.14286	1.08333	3.6	2.66667
3.16667	3.66667	3.16667	3.18182	3.16667	2.88235	3	2.72727	2.4	3.28571	1.16667	4.2	2.33333
3.41667	4	3.83333	3.36364	2.66667	2.88235	2.63636	3.36364	1.8	3.28571	1.16667	4.4	2.46667
3.66667	2	3.83333	3.36364	2.75	3.64706	3.45455	3.81818	3.2	4	1.16667	3.9	3.26667
3.25	3.16667	3.41667	3.63636	2.91667	2.94118	3	2.81818	3	3	1.33333	4	3.53333
1.83333	2.5	3.83333	3.72727	2.91667	1.64706	1.18182	1.36364	1.4	3	1.58333	4	2
3	3.25	2.41667	3.09091	2.75	3.05882	3	3	2.6	3.57143	1.58333	4.7	3.13333
3.91667	2.91667	4.83333	4.09091	4.33333	4	4	4	4	4	1.33333	4	3.53333
3.41667	2.83333	3.75	4	2.75	2.29412	1.90909	2	2.8	3	1.16667	3.9	2.93333
2.75	3.33333	3.25	3.81818	3.75	2.79412	2.45455	2.54545	4	2.85714	1.08333	4.6	2.46667
2.66667	3.33333	4.33333	3.54545	3.41667	3.44118	3.27273	3.63636	3	3.71429	1.08333	2.8	1.73333
1.66667	3.33333	4.16667	1.90909	2.75	2.85294	2.27273	2.90909	3	3.57143	1.83333	3.9	3
3	3	3	3	3	3	3	3	3	3	1.41667	4	3.53333
2.66667	3.58333	3.25	3.45455	3.08333	2	2	2	2	2	1.33333	3.8	3.46667
1.75	4.91667	2.75	4	2.91667	1.44118	1.36364	1.81818	1	1.28571	1.25	4	2.93333
2.75	3	2.58333	2.72727	2.5	2.82353	2.81818	3	2.4	2.85714	1.5	3.8	3.53333
2.91667	3.33333	2.91667	3	3.08333	3	3	3	3	3	1.25	3.9	3.46667
3	2.91667	3.66667	3.36364	3.5	2.70588	1.81818	2.81818	2.8	3.85714	1.5	3.9	2.33333
3.75	2.33333	4.08333	4.18182	3.83333	3.5	2.81818	4	2.6	4.42857	1.08333	2.6	2
3.58333	3.08333	3.66667	3.72727	2.75	2.79412	2.63636	2.72727	2.6	3.28571	1.41667	4.3	2.66667
3.5	2.66667	4.25	4.27273	3.58333	3.41176	2.36364	3.54545	4.2	4.28571	1.08333	2.8	2
3.5	2	3.75	3.81818	2.91667	2.73529	2.27273	2.72727	2.4	3.71429	1.5	4	2.66667
3.75	2.83333	4.08333	3.81818	3.75	3.17647	3.36364	3.18182	2.4	3.42857	1.16667	4.6	1.8
3.25	3.75	4.25	4.09091	3.33333	2.61765	2.36364	3.09091	2	2.71429	1.25	5	2.66667
2.66667	3.91667	4.5	4.27273	4.41667	2.73529	3	2	2	4	1.33333	3.2	1.26667
3.41667	3.33333	3.33333	3.90909	3.75	2.79412	2.36364	2.63636	3	3.57143	1.25	4.2	1.66667
3.25	3.66667	3.66667	3.09091	3	2.32353	2.09091	1.72727	2.8	3.28571	1.16667	4.8	3.4
3.16667	3.33333	3.25	2.90909	3.5	3.26471	3.27273	2.72727	4.2	3.42857	1.41667	4.9	3.53333
2.83333	3.25	3.25	3	3.16667	3.02941	3	3.09091	3	3	1.41667	3.9	3.6
