# Supplementary material for: Who are the ‘social Darwinists’? On dispositional determinants of perceiving the social world as competitive jungle
Source: PLoS One. 2021 Aug 11;16(8):e0254434. doi: 10.1371/journal.pone.0254434 (PMC8357178; doi:10.1371/journal.pone.0254434)
Supplement: S3 File — (XLSX) [file pone.0254434.s003.xlsx]

## Sheet: Dataset Study 3
Conformity	Tradition	Security	Selfdirection	Universalism	Benevolence	Power_resources	Power_domination	Achievement	Autonomy_vs_Conservation	Selfenchancement_vs_Selftranscendence	Darwinism
0.135714	-0.514286	1.48571	0.135714	1.88571	1.88571	-2.44762	-2.78095	-0.314286	37	43	2.33333
-1.60714	-0.457143	1.14286	0.642857	1.14286	1.14286	-1.19048	-1.19048	0.142857	29	37	1.66667
-0.885714	-1.08571	1.11429	0.614286	1.11429	1.11429	-1.88571	-0.552381	0.314286	19	35	2.16667
-0.928571	-1.02857	0.971429	0.571429	0.571429	0.571429	-0.428571	-0.0952381	-0.0285714	23	29	2.08333
-0.807143	-0.0571429	1.74286	0.692857	1.94286	1.27619	-1.72381	-2.39048	-1.05714	38	46	1.91667
-1.69286	-1.74286	-0.342857	1.05714	-0.942857	0.0571429	1.72381	0.390476	1.85714	17	19	5.16667
0.878571	0.428571	1.42857	-0.871429	0.961905	1.29524	-2.37143	-1.0381	-1.17143	31	43	2.41667
0.778571	0.0285714	-0.171429	0.0285714	-0.304762	1.3619	0.0285714	-0.971429	-0.571429	30	34	2.75
0.142857	-0.857143	1.34286	0.892857	-1.52381	1.14286	-1.52381	-0.190476	-0.0571429	29	39	2.25
-1.13571	-1.28571	-0.0857143	0.864286	-0.219048	0.114286	1.11429	0.114286	0.914286	15	21	4.33333
-1.39286	-0.542857	0.657143	0.357143	-0.47619	0.857143	0.52381	0.190476	0.0571429	17	25	4.41667
0.385714	0.485714	1.08571	-0.364286	0.552381	0.885714	-1.78095	-1.11429	-0.714286	35	45	2.33333
0.721429	1.17143	1.57143	-1.02857	1.30476	1.30476	-3.02857	-1.69524	-1.22857	39	43	1.83333
0.185714	-0.714286	0.285714	0.935714	0.352381	0.352381	-0.980952	-0.314286	-0.114286	26	32	2.91667
1.14286	0.742857	1.74286	-1.85714	2.14286	1.14286	-2.85714	-0.52381	-1.85714	40	44	2.5
0.214286	0.714286	0.914286	0.214286	1.04762	1.04762	-2.61905	-2.28571	-0.285714	37	39	2.75
-0.2	0.6	1.4	-0.2	1.8	1.8	-2.86667	-2.53333	-0.6	33	45	2
-0.621429	-0.371429	1.02857	0.878571	1.62857	0.961905	-2.0381	-2.37143	0.228571	26	40	2.5
0.15	0.4	0.6	0.9	0.4	0.733333	-2.26667	-0.933333	-0.6	29	39	2.41667
0.492857	-0.457143	1.14286	0.742857	1.74286	1.74286	-3.25714	-1.92381	-0.657143	29	47	1.75
-0.528571	0.371429	0.971429	0.971429	0.971429	0.971429	-2.02857	-1.69524	-0.628571	28	34	2.5
0.0214286	0.171429	0.771429	0.771429	0.771429	0.771429	-0.228571	-2.22857	-1.02857	23	33	3.75
0.335714	0.885714	0.885714	0.335714	1.08571	1.08571	-2.24762	-2.24762	-0.914286	38	38	1.75
0.228571	-0.171429	0.228571	0.728571	0.228571	0.561905	-1.10476	-0.771429	-0.171429	20	36	2.5
0.314286	-0.0857143	0.314286	0.564286	0.647619	0.647619	-0.352381	-1.35238	-0.685714	35	43	2.25
0.571429	1.17143	0.971429	0.0714286	0.904762	0.904762	-3.09524	-2.09524	-0.628571	35	45	2.5
0.9	-0.4	-0.2	1.15	0.4	1.06667	-2.6	-1.6	0.6	17	23	2.66667
-0.671429	0.828571	1.22857	0.828571	0.828571	0.828571	-2.17143	-1.50476	-0.971429	33	41	2.75
-0.0357143	0.314286	0.714286	0.464286	0.714286	1.04762	-0.952381	-1.95238	-0.685714	20	38	2.58333
0.535714	0.485714	0.685714	0.0357143	0.285714	0.285714	-2.38095	-1.04762	0.0857143	33	37	2.75
0.0571429	0.257143	1.05714	0.0571429	0.72381	1.05714	-1.60952	-1.94286	-0.342857	26	28	3.16667
0.878571	1.22857	0.628571	0.378571	0.628571	0.961905	-3.0381	-1.37143	-1.17143	36	42	2.16667
0.264286	0.314286	0.514286	0.514286	0.847619	0.514286	-2.15238	-1.48571	-0.0857143	22	36	2.66667
-0.392857	0.0571429	0.857143	0.607143	0.190476	1.19048	-1.14286	-1.47619	-0.342857	30	34	3
0.971429	0.771429	1.57143	0.221429	0.971429	0.971429	-3.02857	-1.3619	-1.82857	34	38	2.25
-0.221429	-0.171429	1.62857	-0.221429	1.02857	1.3619	-1.30476	-1.6381	-0.771429	32	40	2.5
0.507143	0.0571429	1.45714	-0.742857	1.92381	1.59048	-1.40952	-2.40952	-1.14286	40	42	2.83333
0.364286	0.514286	2.11429	-1.13571	2.11429	1.44762	-2.21905	-2.55238	-1.28571	37	43	2.25
0.864286	1.91429	1.91429	-1.63571	2.11429	1.11429	-2.88571	-2.88571	-1.68571	37	45	2.75
-0.928571	-1.42857	1.17143	0.821429	0.904762	0.904762	-0.761905	-0.428571	-0.0285714	24	28	2.5
0.485714	0.0857143	1.08571	-0.264286	0.485714	0.485714	-0.847619	-1.51429	-0.514286	30	40	3.5
0.442857	-0.0571429	1.34286	-0.307143	0.609524	1.60952	-1.39048	-2.05714	-0.657143	36	42	2.91667
0.214286	0.114286	0.914286	-0.285714	0.714286	1.04762	-1.61905	-0.285714	-0.885714	33	39	2.83333
-0.235714	0.114286	0.714286	0.264286	0.847619	1.18095	-1.48571	-0.819048	-0.685714	26	40	2.41667
0.835714	1.88571	1.48571	-0.664286	1.41905	1.08571	-2.58095	-2.58095	-1.91429	36	48	1.75
-0.607143	-0.457143	0.742857	0.892857	1.14286	0.809524	-1.19048	-0.52381	-0.657143	18	28	2.58333
-1.01429	-0.514286	1.88571	0.235714	1.81905	0.819048	-0.847619	-1.84762	-0.714286	25	37	2.75
-0.921429	-0.771429	0.628571	0.328571	0.828571	1.1619	-0.504762	-1.17143	0.428571	22	24	2.83333
-0.485714	-0.0857143	0.914286	-0.235714	1.51429	1.18095	-1.48571	-0.152381	-0.885714	33	31	1.91667
-0.271429	-0.571429	1.42857	-0.771429	1.22857	1.22857	-0.104762	-0.771429	-0.971429	37	39	2.75
-0.9	-2	0.6	1.35	-1.06667	0.6	-0.733333	1.6	0.8	27	25	3.5
-0.814286	-0.914286	0.885714	0.435714	0.352381	1.01905	-0.314286	-0.647619	0.0857143	24	26	3.16667
-0.314286	-0.114286	1.28571	-0.564286	1.01905	1.35238	-1.98095	-0.314286	-0.514286	28	44	2.66667
-0.142857	-0.942857	1.05714	0.107143	0.857143	1.85714	-0.809524	-1.14286	-0.542857	26	46	3.08333
0.4	0.2	1.4	-0.35	0.4	0.733333	-1.26667	-0.933333	-1	33	43	3.5
0.414286	0.114286	0.314286	0.164286	-0.0857143	0.914286	-1.41905	-0.419048	-0.285714	19	29	1.75
0.485714	-0.714286	-0.114286	0.735714	0.152381	0.485714	-0.847619	-0.180952	0.0857143	15	23	3.25
-1.44286	-1.54286	0.257143	1.30714	-1.60952	0.72381	1.05714	0.72381	0.857143	18	18	4.16667
0.707143	0.0571429	0.857143	-0.0428571	-0.209524	1.12381	-2.20952	-1.54286	0.257143	24	32	2.16667
0.464286	0.914286	1.11429	0.214286	0.714286	0.714286	-2.61905	-2.28571	-0.485714	33	39	1.91667
0.628571	-0.571429	0.628571	0.628571	-0.0380952	0.961905	-2.0381	-1.0381	0.228571	18	30	2.16667
0.45	0.6	0.6	0.7	-0.466667	1.2	-1.8	-1.13333	-0.8	28	36	2.83333
-1.60714	-1.45714	0.142857	0.892857	-1.52381	0.142857	1.80952	1.14286	0.942857	20	18	4.66667
0.528571	0.228571	0.428571	1.27857	0.695238	1.02857	-2.6381	-1.97143	-0.371429	23	43	2.08333
0.128571	-0.171429	0.0285714	0.628571	-0.0380952	0.961905	-1.37143	-0.704762	0.228571	19	25	2.83333
-0.178571	-1.22857	0.371429	0.0714286	0.238095	0.571429	-0.0952381	-0.0952381	0.571429	18	22	2.5
0.521429	-0.428571	-0.228571	0.271429	0.438095	0.438095	-0.561905	-0.228571	-0.0285714	25	19	2.75
0.0857143	-0.514286	0.0857143	0.0857143	0.0857143	0.0857143	0.0857143	0.0857143	0.0857143	32	28	2.5
0.178571	0.228571	-0.171429	-0.0714286	0.428571	0.0952381	-0.238095	-0.571429	0.0285714	32	32	2.41667
-0.664286	-0.714286	0.285714	0.585714	0.0857143	0.0857143	0.0857143	0.419048	0.0857143	19	21	2.5
-0.592857	-0.142857	0.657143	0.657143	0.657143	0.32381	-1.67619	-1.00952	0.457143	19	27	2
-0.0357143	-0.0857143	0.714286	0.464286	0.380952	0.714286	-1.28571	-1.28571	-0.0857143	23	33	2.25
0.0714286	-0.0285714	0.571429	0.321429	0.571429	0.238095	-0.428571	-0.761905	-0.628571	26	34	2.5
-0.178571	-0.0285714	-0.0285714	0.0714286	0.571429	0.571429	-0.0952381	-0.0952381	-0.428571	36	22	2.25
0.214286	0.314286	-0.285714	0.214286	0.380952	0.047619	-0.619048	-0.285714	-0.0857143	31	29	2.5
0.178571	0.0285714	-0.371429	0.178571	0.428571	0.0952381	-0.571429	-0.238095	0.228571	25	27	2.75
0.15	0.2	0	-0.1	0.4	0.4	-0.6	-0.266667	-0.2	26	30	2.75
-0.128571	-0.828571	0.171429	0.371429	0.371429	0.371429	-0.295238	0.371429	-0.0285714	19	31	2.25
0.428571	-0.171429	0.428571	0.428571	0.428571	0.428571	-1.2381	-1.2381	0.0285714	30	38	2.75
-0.492857	-0.942857	0.257143	0.257143	0.257143	0.257143	0.257143	0.257143	0.257143	28	36	2.5
0.464286	0.714286	0.714286	0.214286	0.714286	0.714286	-2.28571	-1.61905	-0.485714	32	30	2.5
-0.85	-0.6	0.4	0.4	-0.6	0.4	0.0666667	0.4	0.4	17	19	2.5
-1.15714	-0.857143	0.342857	0.342857	0.342857	0.342857	0.342857	0.342857	0.342857	16	20	3
0.378571	-0.371429	0.0285714	0.128571	-0.0380952	0.295238	-0.0380952	-0.0380952	-0.171429	37	31	2.25
0.0428571	0.342857	-0.0571429	0.0428571	0.209524	0.542857	-0.790476	-0.457143	-0.0571429	33	37	2.5
0.378571	0.628571	1.02857	0.128571	0.961905	0.961905	-2.70476	-0.704762	-1.17143	33	41	1.66667
-0.364286	0.285714	0.885714	-0.114286	0.885714	1.21905	-2.44762	-1.11429	0.0857143	29	41	2.25
0.0214286	-1.42857	0.571429	0.271429	0.771429	0.771429	-0.561905	-0.561905	0.371429	23	25	2.83333
-0.328571	-0.0285714	0.371429	0.171429	-0.495238	0.171429	-0.828571	-0.161905	0.571429	21	25	2.91667
0.835714	0.685714	0.685714	-0.414286	1.08571	1.08571	-3.24762	-1.91429	0.0857143	34	42	1.33333
0.657143	1.05714	1.05714	-0.842857	0.990476	0.657143	-1.67619	-1.67619	-0.942857	34	40	2.33333
-0.00714286	0.742857	0.942857	-0.757143	1.07619	0.742857	-1.25714	-1.25714	-0.657143	38	44	2.83333
-0.428571	-0.0285714	0.771429	-0.178571	0.904762	1.2381	-0.761905	-0.761905	-0.628571	31	37	3.25
-0.728571	-0.828571	0.571429	0.0214286	1.10476	0.771429	-0.561905	-0.228571	0.171429	15	25	2.33333
0.735714	-0.514286	0.285714	0.235714	0.485714	-0.180952	-0.847619	-0.514286	0.0857143	19	17	2.58333
0.364286	-0.885714	0.514286	0.114286	0.447619	1.44762	-0.885714	-1.55238	0.314286	19	33	3.41667
0.357143	0.257143	0.457143	0.607143	0.857143	0.190476	-2.14286	-1.14286	-0.142857	26	40	2.66667
-0.978571	-0.628571	1.37143	1.02143	0.104762	1.4381	-1.5619	-1.5619	0.171429	26	40	2.58333
-0.285714	-1.48571	0.314286	0.714286	0.714286	1.38095	-0.285714	-0.952381	0.314286	21	33	2.33333
-0.121429	0.428571	0.428571	0.378571	0.628571	0.961905	-1.37143	-1.0381	-0.571429	26	38	3.08333
-0.192857	0.457143	0.457143	0.0571429	0.390476	0.0571429	-0.942857	-0.27619	-0.342857	28	34	2.83333
-0.842857	-2.74286	0.457143	0.657143	0.32381	0.657143	0.990476	-0.00952381	1.25714	21	21	3.5
-0.107143	-0.257143	0.742857	0.142857	0.142857	0.809524	-1.19048	-1.19048	0.342857	21	31	3.41667
-0.128571	0.171429	0.371429	0.621429	0.704762	1.0381	-0.961905	-1.62857	-0.428571	26	42	2.58333
0.292857	-0.0571429	0.342857	0.792857	-0.12381	-0.12381	-0.790476	-1.45714	0.342857	34	44	2.75
-0.0857143	-0.0857143	-0.0857143	0.164286	-0.419048	0.247619	-0.0857143	-0.0857143	0.314286	20	34	3.75
0.228571	0.0285714	-0.171429	-0.0214286	0.228571	-0.104762	-0.438095	0.228571	0.0285714	40	30	3.66667
0.0857143	-0.114286	0.0857143	-0.164286	-0.247619	0.0857143	-0.247619	0.419048	0.0857143	30	36	3.41667
-0.0357143	0.314286	0.314286	-0.0357143	0.047619	-0.285714	0.047619	-0.619048	-0.0857143	25	23	3.41667
-0.128571	-0.0285714	0.171429	0.121429	0.0380952	0.371429	-0.628571	-0.295238	0.171429	21	35	3.41667
0.0785714	-0.171429	-0.171429	0.0785714	-0.171429	-0.171429	0.161905	0.161905	0.228571	29	33	3.25
-0.00714286	-0.0571429	-0.0571429	-0.00714286	0.409524	0.0761905	-0.590476	0.742857	-0.257143	35	35	3.66667
0.142857	-0.0571429	0.342857	-0.107143	0.142857	-0.190476	-0.52381	0.142857	-0.0571429	34	32	3.58333
-0.421429	0.228571	-0.371429	0.328571	0.161905	0.495238	-0.838095	0.495238	0.0285714	25	31	3.5
0.164286	-0.0857143	0.114286	0.164286	-0.0857143	-0.0857143	-0.0857143	-0.0857143	-0.0857143	27	31	2.83333
-0.207143	0.142857	-0.257143	0.0428571	-0.12381	0.209524	0.209524	0.209524	-0.0571429	34	32	3.33333
0.378571	0.0285714	0.0285714	-0.371429	-0.0380952	0.295238	-0.371429	-0.371429	0.228571	28	32	3.5
0.242857	-0.0571429	0.142857	-0.00714286	0.0761905	-0.257143	-0.257143	0.0761905	-0.0571429	30	36	3.58333
-0.428571	0.371429	-0.0285714	0.0714286	0.238095	-0.0952381	-0.428571	-0.428571	0.371429	25	35	3.41667
0.164286	-0.0857143	-0.285714	-0.0857143	-0.0857143	0.580952	0.247619	-0.419048	0.114286	21	29	3.58333
-0.0357143	-0.285714	0.114286	0.214286	0.047619	-0.285714	-0.285714	0.047619	0.314286	28	24	3.33333
-0.0285714	-0.0285714	-0.0285714	0.471429	0.304762	-0.0285714	-0.0285714	-0.695238	-0.0285714	30	36	3.75
0.164286	-0.0857143	0.714286	0.914286	0.247619	0.247619	-1.41905	-1.41905	-0.0857143	21	31	2.33333
-0.214286	0.0857143	-0.314286	0.0357143	0.285714	0.285714	-0.380952	0.285714	0.0857143	30	34	3.66667
0.435714	-0.114286	0.285714	0.185714	-0.314286	0.0190476	-0.314286	-0.314286	-0.114286	32	36	3.58333
0.114286	0.314286	0.714286	0.364286	0.447619	1.11429	-1.21905	-1.55238	-0.685714	27	41	2.75
0.535714	-0.114286	-0.114286	0.0357143	0.619048	0.619048	-0.380952	-1.04762	-0.114286	32	34	2.41667
0.3	0.2	0	0.3	0.133333	0.133333	-0.533333	-1.2	0.2	27	31	2.5
0.492857	0.342857	0.542857	0.242857	0.742857	0.742857	-2.25714	-1.25714	-0.257143	27	35	2.16667
0.0357143	0.285714	-0.314286	0.285714	0.285714	-0.047619	-0.047619	-0.380952	-0.114286	23	33	2.5
0.228571	0.228571	0.228571	-0.771429	-0.104762	-0.104762	-0.104762	0.561905	-0.171429	26	26	3.41667
0.192857	0.142857	0.142857	-0.0571429	-0.0571429	0.27619	-0.390476	-0.0571429	-0.257143	39	35	3.75
0	0	0	0	0	0	0	0	0	30	30	3.58333
0.135714	0.0857143	-0.114286	-0.114286	0.219048	0.552381	-0.447619	-0.114286	-0.114286	23	33	3.5
-0.0571429	0.142857	0.142857	-0.0571429	-0.0571429	-0.0571429	0.27619	-0.390476	-0.0571429	30	26	3.25
1.07857	-0.771429	0.828571	0.578571	0.828571	0.495238	-1.50476	-1.8381	-0.171429	29	37	2.5
0.25	-0.4	-0.2	0	0.333333	0.333333	-0.666667	0.333333	0.2	31	39	2.75
0.0571429	-0.142857	0.0571429	0.0571429	0.0571429	0.0571429	0.0571429	0.0571429	-0.142857	27	35	3.5
-0.0214286	0.0285714	0.228571	-0.0214286	-0.104762	-0.104762	-0.104762	0.228571	-0.171429	29	23	2.5
0.657143	-0.342857	0.257143	-0.0928571	-0.00952381	-0.00952381	-0.67619	0.32381	-0.142857	35	25	2.25
-0.764286	-0.514286	0.485714	0.485714	0.485714	0.485714	-0.847619	-0.514286	0.485714	17	27	2.33333
-0.457143	-1.05714	0.542857	0.542857	0.542857	0.209524	-0.457143	0.209524	0.142857	19	29	2.25
-0.0642857	0.285714	0.685714	0.685714	0.685714	0.685714	-0.980952	-1.64762	-0.714286	32	34	2.16667
-0.778571	-0.0285714	0.971429	0.221429	0.971429	0.971429	-1.02857	-1.02857	-0.428571	23	37	2.16667
-0.314286	-0.314286	0.685714	0.435714	0.0190476	0.0190476	0.0190476	-0.647619	-0.114286	30	26	2.5
-0.321429	-0.171429	0.428571	0.428571	0.428571	0.428571	-0.571429	-0.571429	-0.171429	26	32	2.25
0.264286	0.314286	0.514286	0.264286	0.514286	0.514286	-1.48571	-1.15238	-0.285714	32	32	2.33333
-0.0357143	-0.485714	0.714286	0.714286	0.380952	0.714286	-1.28571	-0.952381	-0.0857143	25	33	2.41667
0.657143	0.457143	0.657143	0.407143	0.657143	0.657143	-2.34286	-1.00952	-0.742857	31	31	2.75
-1.12857	-1.02857	0.371429	0.371429	0.371429	0.371429	0.371429	0.371429	0.371429	24	36	2.58333
-0.728571	-0.228571	0.771429	0.771429	0.771429	0.771429	-1.22857	-1.22857	-0.0285714	25	33	2.25
-0.207143	-0.857143	0.542857	0.542857	0.542857	0.542857	-1.12381	-0.457143	0.342857	24	28	2.5
-0.628571	-1.22857	0.371429	0.371429	0.371429	0.371429	0.371429	0.371429	0.171429	22	24	2.33333
-1.20714	-1.45714	0.542857	0.542857	0.542857	0.542857	-0.12381	0.542857	0.542857	21	27	2.91667
0.128571	-0.371429	0.628571	0.378571	-0.0380952	-0.0380952	-0.704762	-0.371429	0.0285714	32	36	2.83333
-1.07143	-0.971429	0.428571	0.428571	0.0952381	0.428571	0.428571	0.0952381	0.428571	19	23	2.75
0.35	0.4	0.6	0.35	0.6	0.6	-1.73333	-1.4	-0.4	20	34	2.41667
-1.20714	-1.25714	0.542857	0.542857	0.209524	0.542857	0.209524	0.209524	0.542857	18	20	3.25
0.6	0.4	0.6	0.6	0.6	0.6	-2.4	-1.06667	-0.6	30	28	2.66667
0.192857	0.142857	0.942857	0.442857	0.942857	0.942857	-2.05714	-2.05714	-0.257143	35	29	3
-0.164286	-0.114286	0.0857143	0.0857143	-0.580952	0.0857143	0.752381	-0.247619	0.0857143	15	27	3.41667
0.328571	-0.171429	0.0285714	0.328571	-0.838095	0.161905	-0.171429	-0.504762	0.428571	33	37	3
-0.257143	-0.0571429	-0.257143	0.492857	0.0761905	0.0761905	-0.257143	0.0761905	0.142857	28	36	3.5
0.5	0	-0.4	0	-0.333333	0.333333	0	0.333333	-0.2	30	32	3.33333
0.142857	-0.0571429	-0.0571429	0.142857	0.142857	0.142857	-0.190476	-0.190476	-0.0571429	37	31	3.5
0.0428571	-0.657143	-0.0571429	0.292857	0.209524	0.542857	-0.790476	-0.790476	0.942857	32	24	3.5
0.721429	0.371429	-0.628571	-0.778571	-1.02857	0.638095	0.638095	0.304762	-0.0285714	40	34	3.33333
-0.564286	-0.314286	0.0857143	0.435714	0.352381	1.01905	0.0190476	-1.31429	0.285714	32	30	3.5
1.29286	-0.0571429	0.142857	0.292857	-1.45714	-0.457143	0.209524	-0.457143	-0.0571429	35	35	3.75
-1.17857	-0.0285714	0.571429	0.321429	-0.0952381	0.571429	0.238095	-1.09524	0.371429	27	29	3.41667
0.621429	-0.0285714	-0.228571	0.121429	0.0380952	-0.295238	-0.961905	0.704762	-0.0285714	32	22	3.33333
0.771429	-0.228571	-0.0285714	-0.478571	-0.561905	0.104762	0.104762	0.438095	-0.0285714	18	26	3.66667
-0.235714	-0.485714	-0.0857143	0.514286	-0.152381	0.847619	-0.819048	0.847619	-0.0857143	31	35	3.33333
-0.435714	-0.485714	-0.285714	0.314286	0.314286	-0.0190476	0.980952	-1.35238	0.914286	30	28	3.25
0.214286	0.114286	-0.0857143	0.214286	-0.619048	0.047619	-0.619048	-0.619048	0.714286	23	25	3.83333
0.928571	-0.771429	1.22857	-0.321429	1.09524	1.09524	-1.57143	-1.90476	-0.171429	36	26	2.83333
0.0357143	0.0857143	0.285714	0.285714	-0.047619	1.28571	-2.38095	-0.380952	0.285714	30	42	2.75
0.164286	-0.285714	0.914286	0.164286	-0.419048	1.24762	-1.75238	-0.752381	0.114286	35	41	3.08333
0.657143	-0.542857	1.25714	-0.0928571	0.657143	0.990476	-1.00952	-1.34286	-0.742857	34	30	3.25
0.521429	0.171429	0.371429	0.271429	1.4381	0.438095	-1.22857	-2.22857	-0.228571	37	39	2.75
-0.164286	0.485714	-0.314286	0.335714	0.419048	0.0857143	-0.914286	-0.580952	0.285714	35	25	1.83333
0.0785714	-0.171429	0.628571	0.578571	-0.504762	0.161905	-1.17143	-0.504762	0.228571	38	30	2.25
0.514286	0.314286	0.514286	0.264286	-0.485714	0.847619	-1.15238	-0.485714	-0.685714	24	30	3.16667
0.728571	0.428571	-0.371429	-0.0214286	-0.104762	0.561905	-0.771429	-0.438095	-0.171429	42	38	2.83333
0.428571	-0.171429	0.428571	0.178571	0.0952381	-0.571429	-0.238095	0.0952381	-0.371429	35	37	2.33333
0.65	0.2	0.4	0.4	-0.6	1.4	-0.933333	-0.266667	-1.2	27	39	3.25
-0.142857	0.657143	0.457143	0.357143	-0.142857	0.857143	-1.14286	-1.47619	-0.142857	32	38	3.33333
0.557143	0.857143	-0.742857	0.807143	-0.27619	0.72381	-1.60952	-1.27619	0.257143	28	36	2.91667
-0.514286	0.285714	1.08571	0.485714	1.48571	0.819048	-1.84762	-2.51429	-0.114286	38	28	3.16667
0.464286	0.314286	0.914286	-0.285714	1.71429	0.714286	-1.95238	-1.95238	-0.485714	29	31	3
0.9	0.8	0	0.15	-0.933333	0.0666667	0.0666667	-0.6	-0.8	28	36	3.08333
-0.628571	-0.0285714	0.171429	-0.128571	-0.295238	0.371429	0.0380952	0.0380952	0.371429	32	24	2.75
-0.428571	-0.0285714	0.171429	-1.67857	1.57143	0.238095	0.904762	-0.0952381	-0.0285714	39	33	4
0.378571	-0.571429	0.0285714	-1.37143	0.628571	-0.371429	2.29524	-1.0381	0.428571	36	36	3.08333
-0.364286	-0.314286	0.485714	-0.114286	0.219048	0.219048	-0.447619	1.21905	-0.514286	33	29	3.75
0.378571	-1.77143	1.22857	0.378571	-0.0380952	-0.0380952	-0.0380952	-0.0380952	0.0285714	19	19	2.5
-0.664286	-0.314286	1.08571	0.0857143	1.75238	0.0857143	-0.914286	-1.58095	0.0857143	31	35	3.16667
-0.328571	0.371429	-0.628571	-0.0785714	-0.495238	1.17143	-0.495238	0.838095	-0.0285714	32	34	3.58333
-0.678571	-0.0285714	-0.0285714	0.321429	0.238095	0.571429	-0.0952381	-0.0952381	-0.0285714	33	33	4
0.285714	-0.114286	-0.114286	0.285714	-0.047619	0.285714	-0.047619	-0.047619	-0.314286	28	28	2.5
-0.507143	-0.457143	0.342857	0.492857	0.409524	0.0761905	-0.257143	0.0761905	-0.0571429	31	29	3.83333
-0.314286	-0.314286	1.08571	0.685714	0.0190476	-0.314286	-1.31429	-0.647619	0.285714	23	23	2.66667
-0.0214286	0.428571	0.228571	-0.771429	0.561905	-0.771429	-0.104762	-0.104762	0.228571	25	29	4
0.264286	0.114286	-0.0857143	0.0142857	-0.152381	-0.152381	-0.152381	0.180952	-0.0857143	34	32	3.5
0.614286	-0.0857143	-0.485714	0.114286	-0.219048	0.114286	-0.219048	0.447619	-0.0857143	29	31	3.83333
-0.264286	0.485714	-0.714286	0.235714	-0.180952	0.485714	0.152381	0.152381	-0.114286	33	29	3.91667
-0.778571	-0.228571	0.771429	-0.0285714	-0.0285714	-0.0285714	0.304762	-0.361905	0.171429	27	31	3.66667
0.457143	0.257143	0.457143	0.707143	0.457143	0.457143	-1.87619	-1.20952	-0.342857	29	31	4
-0.0428571	-0.342857	0.657143	-0.0428571	0.457143	-0.209524	0.12381	-1.20952	0.257143	24	30	2.41667
-0.55	-0.4	0.2	0.7	-0.133333	0.2	-0.133333	-0.133333	0.2	34	30	3.58333
0.4	0.2	-0.6	-0.1	-0.933333	-0.266667	0.733333	0.0666667	0.4	33	27	3.83333
-0.235714	0.314286	0.114286	-0.235714	-0.152381	0.514286	0.180952	-0.485714	-0.0857143	33	35	3.83333
0.228571	-0.171429	0.0285714	0.228571	-0.104762	-0.104762	0.561905	-1.10476	0.228571	30	34	3.66667
-0.4	0	0	-0.15	0.266667	0.266667	0.266667	0.266667	-0.2	25	37	3.91667
-0.4	-0.4	1	0.35	-0.4	0.266667	-0.733333	-0.0666667	0	35	37	3.25
0.0142857	0.314286	0.114286	0.0142857	-0.152381	-0.152381	-0.485714	0.180952	-0.0857143	34	34	3.66667
-0.0785714	-0.0285714	0.571429	-0.578571	0.838095	0.838095	-0.161905	-0.495238	-0.628571	25	27	3.66667
0.4	0.2	0.4	-0.35	-0.6	-0.266667	1.06667	-0.6	-0.4	36	28	3.33333
0.6	0.2	0.4	-0.9	0.6	-0.733333	0.266667	-0.4	-0.2	36	38	3.5
-0.107143	0.142857	-0.457143	0.142857	-0.52381	0.47619	0.809524	-0.857143	0.342857	32	26	3.58333
-0.164286	0.285714	0.0857143	0.0857143	0.419048	-0.247619	0.0857143	0.0857143	-0.514286	28	32	3.5
0.235714	-0.114286	0.285714	-0.264286	0.485714	0.152381	-0.180952	-0.514286	-0.114286	28	36	3.25
-0.114286	-0.114286	0.685714	0.135714	-0.447619	-0.447619	0.885714	-1.11429	0.0857143	30	32	3
-0.107143	0.342857	0.142857	-0.107143	-0.52381	-0.190476	-0.190476	0.47619	-0.0571429	32	30	3.33333
0.471429	0.371429	-0.228571	0.221429	0.304762	-0.695238	-0.0285714	-0.361905	-0.228571	30	26	2.91667
-0.05	0.4	-0.2	-0.3	0.533333	0.2	-0.466667	0.2	-0.2	32	32	3.25
0.135714	-0.314286	0.0857143	0.135714	0.219048	0.552381	-0.447619	-0.114286	-0.114286	34	26	3.75
0.142857	-0.0571429	-0.0571429	-0.107143	0.142857	0.142857	-0.52381	0.47619	-0.0571429	25	35	3.25
-0.442857	-0.142857	0.657143	-0.192857	-0.27619	0.0571429	0.390476	0.390476	-0.342857	30	32	2.91667
0	0.2	-0.2	-0.25	0.333333	0.666667	0	-1	0.2	30	30	3.41667
-0.05	0.2	0.4	0.45	-0.133333	0.2	-0.133333	-0.466667	-0.6	33	35	3.5
-0.142857	-0.142857	0.0571429	0.107143	0.857143	-0.142857	-0.142857	-0.142857	-0.142857	30	34	3.16667
0.221429	-0.0285714	-0.428571	-0.0285714	-0.361905	-0.361905	-0.0285714	0.638095	0.371429	31	27	2.58333
-0.335714	0.114286	0.114286	0.164286	-0.0857143	0.247619	-0.0857143	-0.0857143	-0.0857143	38	34	3.25
-0.2	0.4	-0.2	0.05	0.133333	-0.533333	0.466667	0.466667	-0.4	30	34	3
0.142857	-0.857143	0.142857	-0.107143	-0.190476	0.47619	-0.190476	-0.190476	0.742857	22	34	3.33333
-0.5	-0.4	0	0.75	0	-0.333333	-0.333333	0.333333	0.4	35	39	3.16667
0.478571	1.22857	-0.171429	0.228571	0.561905	0.561905	-0.771429	-1.77143	-0.771429	21	31	3.83333
-1.23571	0.514286	0.914286	0.264286	-1.15238	0.180952	0.847619	-0.819048	-0.0857143	28	28	3.58333
0.3	0.2	0.4	-1.45	-0.533333	-0.2	0.466667	0.133333	0.4	25	29	3.91667
0.3	-1.4	0.4	0.8	0.8	0.466667	-0.2	-0.533333	-0.2	16	32	3.91667
0.807143	-0.342857	-0.342857	-0.192857	0.0571429	0.72381	-0.27619	-0.609524	0.257143	22	30	2.91667
0.321429	-0.228571	0.971429	-0.678571	-0.0952381	0.571429	-0.761905	-0.428571	-0.0285714	32	24	2.66667
-0.385714	0.914286	1.31429	-1.38571	0.447619	1.78095	-0.552381	-2.21905	-0.485714	25	29	3.16667
0.657143	0.257143	0.857143	-0.342857	-0.342857	-0.00952381	-0.67619	-1.00952	-0.142857	32	36	2
-0.178571	0.171429	0.171429	-0.178571	-0.0952381	0.238095	-0.0952381	-1.09524	0.571429	30	26	3.91667
0.378571	0.0285714	-0.171429	-0.371429	-0.0380952	0.628571	-0.371429	0.295238	-0.171429	25	23	3.66667
0.514286	-0.685714	0.114286	0.514286	0.180952	-0.819048	-0.152381	0.180952	0.114286	27	33	3.41667
-0.285714	-0.285714	-0.285714	0.214286	0.047619	0.047619	0.047619	0.380952	0.314286	33	33	3.41667
0.15	-0.2	0.4	0.15	0.4	-0.6	-0.266667	-0.266667	0	28	28	3.58333
-0.521429	-0.371429	1.02857	-0.771429	1.5619	1.5619	-1.4381	-0.771429	-0.171429	42	42	2.08333
-0.228571	-0.428571	0.571429	-0.728571	-0.228571	1.10476	0.438095	0.104762	-0.228571	38	28	3.33333
-0.185714	-0.285714	0.114286	-0.685714	-0.352381	-0.352381	0.314286	0.647619	0.714286	38	32	3.66667
0.521429	0.571429	0.971429	-1.22857	1.4381	1.4381	-1.89524	-1.22857	-0.828571	39	43	2.08333
0.75	-1	-0.4	0.5	-0.333333	-0.333333	1	0.666667	-0.2	33	27	3
0.542857	-0.457143	0.142857	-0.707143	0.542857	-0.12381	-0.12381	0.542857	-0.0571429	27	37	3.5
0.321429	0.571429	-0.0285714	0.321429	-0.761905	-0.428571	-0.428571	0.238095	-0.228571	23	21	3.25
-0.2	0	-0.2	0.05	-0.2	0.133333	0.133333	0.133333	0.2	31	33	3.41667
-0.435714	0.114286	-0.485714	0.0642857	0.314286	-0.352381	0.980952	-0.352381	0.314286	41	33	3.25
0.214286	-0.0857143	-0.0857143	-0.0357143	0.714286	-0.285714	0.047619	-0.285714	-0.0857143	32	34	3.33333
0.214286	-0.485714	0.114286	0.214286	0.380952	0.047619	-0.285714	-0.285714	0.114286	22	32	3.5
0.55	0.4	0.6	0.3	0.133333	0.8	-1.2	-2.2	-0.2	31	33	3.33333
0.3	-0.2	0.6	0.3	0.466667	0.133333	-0.533333	-0.866667	-0.4	32	34	3.5
-0.0714286	0.228571	-0.171429	-0.0714286	0.428571	0.0952381	-0.238095	-0.571429	0.228571	33	37	3.58333
-0.0214286	0.228571	0.228571	-0.271429	0.228571	0.228571	-0.104762	-1.10476	0.228571	30	30	3.41667
-0.371429	-0.171429	0.428571	-0.121429	-0.371429	0.628571	0.295238	-0.704762	0.228571	19	19	3.25
-0.242857	-0.742857	0.857143	0.507143	-0.409524	0.92381	-0.409524	-1.07619	0.257143	19	33	3.08333
-0.0428571	0.0571429	0.0571429	-0.0428571	-0.209524	0.457143	-0.542857	0.12381	0.0571429	30	38	3.5
0.628571	0.228571	0.228571	0.628571	0.628571	0.628571	-2.37143	-1.0381	-0.171429	34	38	2.91667
-0.05	-0.8	0.6	0.2	-0.466667	0.866667	-0.133333	-0.466667	0.2	21	23	3.66667
-0.292857	-0.742857	0.457143	0.457143	0.12381	1.12381	-1.54286	-0.209524	0.457143	23	29	2.58333
-0.614286	-0.514286	0.485714	0.885714	-0.114286	0.885714	-1.78095	-0.780952	0.885714	25	29	2.75
-0.707143	0.142857	1.14286	0.792857	0.542857	1.20952	-2.45714	-1.79048	0.142857	24	30	2
-0.0357143	0.714286	1.31429	0.464286	0.047619	1.71429	-2.61905	-1.61905	-0.885714	32	40	2.25
-0.314286	-0.514286	1.08571	0.435714	0.0190476	1.01905	-1.31429	-1.31429	0.285714	29	23	2.83333
0.321429	-0.428571	0.571429	0.821429	0.571429	-0.0952381	-1.42857	-0.428571	-0.228571	21	33	3
0.257143	-0.342857	0.257143	0.257143	0.257143	0.257143	-1.74286	0.257143	0.257143	22	24	3.33333
0.542857	0.142857	0.342857	0.292857	0.209524	-0.12381	-0.457143	-0.12381	-0.857143	30	30	3.41667
0.242857	0.542857	0.342857	0.242857	0.0761905	0.409524	-1.59048	-0.590476	-0.257143	35	39	2.16667
-0.25	0.2	0	0.25	0	0.333333	-0.666667	0	0	26	28	3.41667
1.1	0.6	0.2	-0.4	0.6	-0.0666667	-0.4	-0.733333	-1	39	29	3.16667
-0.328571	0.171429	0.171429	-0.328571	0.171429	0.504762	0.171429	-0.161905	-0.228571	36	30	3.75
0.221429	0.171429	0.171429	0.221429	-0.0285714	-0.0285714	-0.0285714	-1.02857	-0.0285714	34	30	3.75
0.0357143	0.285714	0.285714	-0.214286	-0.047619	-0.047619	-0.047619	-0.714286	0.0857143	27	33	3.66667
0.171429	-0.228571	-0.228571	-0.0785714	0.171429	0.171429	-0.161905	0.171429	0.171429	30	28	3.5
0.528571	0.428571	0.628571	0.278571	1.02857	0.695238	-1.97143	-1.30476	-0.771429	31	35	2.75
0.0857143	0.0857143	0.685714	0.0857143	0.419048	0.752381	-0.914286	-0.247619	-0.914286	26	30	2.75
-0.371429	-0.171429	1.42857	1.12857	0.961905	0.295238	-2.37143	-2.0381	0.0285714	18	26	2.33333
0.0857143	0.285714	1.28571	0.335714	1.75238	0.419048	-1.58095	-1.58095	-1.31429	27	35	2.5
0.164286	-0.885714	0.714286	0.664286	-0.0857143	0.247619	-0.752381	-0.419048	0.114286	18	22	2.91667
0.0857143	0.0857143	0.0857143	0.0857143	0.0857143	0.0857143	0.0857143	-0.914286	0.0857143	31	35	3.75
0.121429	-0.228571	-0.0285714	-0.378571	-0.295238	-0.295238	0.371429	0.371429	0.371429	31	27	3.91667
0.414286	-0.885714	-0.0857143	0.414286	-0.0857143	0.580952	-0.0857143	-0.0857143	0.114286	38	30	3.58333
0.335714	-0.714286	0.0857143	-0.164286	0.419048	0.419048	0.0857143	0.0857143	-0.114286	26	32	3.58333
-0.214286	-0.114286	0.0857143	0.285714	-0.714286	-0.047619	-0.047619	0.619048	0.0857143	34	26	3.58333
-0.685714	0.114286	0.114286	-0.185714	0.647619	-0.0190476	0.647619	0.647619	-0.685714	30	24	3.5
0	0	0	0	0	0	0	0	0	43	31	3.58333
0.0857143	0.0857143	0.0857143	-0.164286	0.0857143	0.0857143	0.0857143	-0.247619	-0.114286	34	36	3.25
-0.00714286	-0.257143	0.142857	0.242857	0.0761905	-0.257143	-0.257143	0.0761905	0.142857	25	37	3.75
0.121429	-0.228571	0.771429	0.371429	1.0381	1.0381	-1.62857	-1.29524	-0.428571	26	36	2.08333
0.235714	-0.114286	-0.114286	0.235714	0.485714	0.485714	-0.847619	-0.514286	0.0857143	31	31	3
-0.3	0.2	0.2	-0.05	0.2	0.2	0.2	-0.466667	-0.2	33	35	3.41667
0.0571429	0.257143	0.0571429	-0.692857	0.390476	0.0571429	0.390476	-0.609524	0.0571429	20	32	2.91667
-0.00714286	0.142857	0.142857	-0.00714286	0.0761905	0.409524	0.0761905	-1.25714	0.142857	32	16	3.33333
0.0142857	0.114286	0.114286	0.0142857	-0.152381	-0.152381	0.180952	-0.485714	0.114286	25	31	3.16667
-0.192857	0.257143	0.0571429	-0.192857	0.0571429	-0.27619	-0.27619	0.0571429	0.257143	36	26	3.33333
0.0857143	-0.114286	0.285714	0.0857143	0.0857143	0.0857143	0.0857143	-0.247619	-0.314286	25	33	2.91667
-0.0714286	0.0285714	0.428571	-0.0714286	0.0952381	0.0952381	0.0952381	-0.904762	0.0285714	35	37	2.91667
-0.05	-0.2	0.6	-0.3	-0.133333	-0.133333	0.2	-0.133333	0	36	30	3
-0.107143	-0.657143	-0.0571429	-0.107143	0.142857	0.142857	0.809524	-0.190476	0.342857	27	33	2.75
-1.03571	-0.885714	0.914286	0.214286	0.380952	0.714286	0.714286	-0.619048	-0.0857143	27	35	2.66667
-0.228571	0.571429	0.971429	-0.228571	-0.228571	0.438095	-1.5619	-0.228571	-0.228571	36	42	2.66667
-0.764286	-0.914286	0.485714	0.485714	0.485714	0.485714	0.152381	-0.847619	0.485714	20	28	3.75
-0.185714	-0.285714	0.514286	-0.185714	0.314286	0.314286	-0.685714	0.314286	-0.0857143	35	43	2.5
0.292857	0.742857	0.742857	-0.457143	0.209524	0.87619	-0.790476	-1.79048	-0.457143	37	41	2.66667
0.571429	0.171429	1.57143	-0.178571	0.904762	0.238095	-1.42857	-1.42857	-1.02857	27	29	3.33333
0	0	0	0	0	0	0	0	0	32	26	3.5
0.2	0	1.2	-0.05	0.533333	0.533333	-1.13333	-0.466667	-1	29	39	2.66667
-0.871429	-0.771429	0.828571	0.378571	-0.0380952	0.295238	0.295238	0.295238	-0.171429	17	25	3.75
-0.7	0.2	0.6	0.05	-0.2	0.466667	-0.2	-0.2	-0.2	23	31	3
0	0	0	0	0	0	0	0	0	30	28	3.66667
-0.364286	-0.314286	0.285714	0.385714	0.552381	-0.114286	-0.780952	-0.114286	0.285714	31	33	3.75
-0.0285714	-0.228571	0.971429	0.721429	-0.361905	0.304762	-1.02857	-1.3619	0.171429	34	26	3.33333
-0.542857	-0.542857	0.257143	0.207143	0.12381	-0.542857	0.790476	0.457143	0.0571429	16	24	4.83333
-0.15	-1	0.6	0.85	0.6	0.266667	-0.733333	-0.733333	0.2	31	27	3.91667
0.0714286	-0.428571	0.771429	0.571429	0.571429	0.571429	-1.09524	-1.09524	-0.228571	31	31	3.66667
0.507143	0.257143	0.457143	0.00714286	0.257143	0.590476	-1.74286	-0.409524	-0.342857	24	34	3.5
0.0785714	-0.971429	0.428571	0.328571	-0.171429	0.161905	0.161905	0.495238	-0.171429	22	22	3.33333
0.114286	-0.0857143	0.114286	-0.385714	0.114286	0.114286	0.114286	-0.552381	0.314286	23	25	3.58333
0.0714286	0.771429	1.37143	0.321429	0.904762	0.571429	-2.09524	-2.7619	-0.428571	31	31	3
-0.5	-0.2	0.2	0	-0.333333	0.333333	0	0.666667	0	23	27	3.58333
0.485714	-0.314286	0.485714	0.485714	-0.180952	0.485714	-0.847619	-0.847619	-0.114286	32	24	3.66667
-0.257143	-0.257143	0.542857	0.992857	0.742857	0.742857	-1.59048	-0.590476	-0.457143	31	27	3.08333
0.621429	-0.0285714	0.571429	0.371429	-0.295238	-0.295238	-0.961905	-0.961905	0.171429	24	32	3.16667
-0.285714	-0.0857143	1.11429	0.464286	0.380952	-0.285714	0.047619	-1.28571	-0.485714	30	32	3.58333
0.435714	0.885714	0.0857143	-0.564286	-0.980952	0.352381	-0.647619	-0.647619	0.285714	19	31	2.58333
0.0642857	0.114286	0.114286	0.0642857	0.314286	0.314286	-1.01905	-0.352381	0.114286	32	22	3.16667
-0.0357143	0.114286	-0.285714	-0.0357143	0.047619	0.380952	-0.285714	0.380952	-0.0857143	24	28	3.58333
-0.0285714	-0.0285714	0.171429	-0.0285714	-0.0285714	-0.0285714	-0.0285714	-0.0285714	-0.0285714	33	25	3.5
0	0	0	0	0	0	0	0	0	32	30	3.58333
0.271429	-0.0285714	0.171429	0.271429	0.104762	-0.228571	-0.228571	-0.561905	-0.0285714	25	29	2.91667
-0.0857143	0.114286	-0.0857143	0.164286	-0.0857143	-0.0857143	-0.0857143	-0.0857143	0.114286	35	21	3.58333
0	0	0	0	0	0	0	0	0	33	31	3.58333
0	0	0	0	0	0	0	0	0	25	25	3.58333
0	0	0	0	0	0	0	0	0	34	32	3.58333
0.0785714	0.0285714	0.628571	0.0785714	0.495238	0.495238	-0.838095	-1.17143	-0.171429	23	31	1.41667
0.228571	0.228571	0.228571	-0.521429	0.228571	0.228571	-0.438095	-0.771429	0.228571	35	37	3.33333
0.171429	-0.828571	0.171429	0.171429	-0.161905	0.171429	0.171429	0.171429	0.171429	24	28	3
-1.6	-1.4	1.2	0.15	0.0666667	1.06667	1.4	0.0666667	-0.2	19	25	3.91667
-0.278571	-0.428571	0.571429	0.221429	0.304762	0.304762	-0.0285714	-1.02857	0.171429	25	31	2
-0.242857	-0.742857	0.857143	0.257143	-0.0761905	0.257143	0.590476	-1.07619	0.0571429	19	19	4.08333
0.735714	0.685714	1.08571	-0.764286	0.152381	0.819048	-1.84762	-2.51429	0.285714	27	31	2.83333
0.221429	-0.0285714	0.971429	0.221429	0.638095	0.638095	-1.02857	-2.02857	-0.228571	30	36	3.5
0.0928571	-0.0571429	0.542857	0.342857	0.342857	0.342857	-0.32381	-1.32381	-0.257143	29	31	3.08333
0.107143	0.0571429	0.457143	0.357143	-0.142857	0.190476	0.190476	-1.47619	-0.142857	30	30	3.41667
1.05714	0.257143	0.857143	0.307143	1.05714	0.72381	-2.27619	-1.60952	-0.942857	36	38	1.41667
0.378571	0.428571	0.428571	0.378571	0.628571	0.628571	-0.371429	-2.0381	-0.771429	32	30	1.58333
0.664286	0.514286	0.714286	0.164286	0.914286	0.914286	-0.752381	-2.75238	-0.885714	29	33	1.58333
-0.285714	0.114286	0.714286	-0.0357143	0.714286	0.714286	-0.285714	-1.61905	-0.285714	29	43	1.75
0.614286	-0.285714	0.314286	0.614286	0.447619	0.447619	-1.21905	-0.552381	-0.485714	34	42	1.75
0.457143	0.257143	0.257143	0.457143	0.457143	0.457143	-1.20952	-1.20952	-0.342857	37	39	1.91667
-0.371429	0.428571	1.22857	0.878571	1.62857	1.62857	-2.70476	-2.70476	-0.771429	26	36	1.58333
0.171429	-0.0285714	0.171429	-0.0785714	0.171429	-0.161905	0.171429	0.171429	-0.428571	24	20	3.41667
-0.471429	-0.171429	0.228571	0.0285714	0.0285714	0.361905	0.0285714	-0.304762	0.228571	18	26	3.25
0.735714	0.485714	1.28571	-1.01429	0.819048	0.152381	-0.180952	-1.18095	-1.31429	33	37	3.16667
0.557143	0.657143	0.857143	-0.192857	0.0571429	1.39048	-1.27619	-1.60952	-0.942857	25	35	1.91667
0.55	0	0.2	0.55	0.466667	0.8	-0.866667	-0.2	-1.2	21	27	1.66667
0.107143	0.457143	0.857143	0.357143	0.52381	0.857143	-1.80952	-1.14286	-0.742857	31	39	2.91667
0.107143	0.457143	0.857143	0.607143	0.190476	0.52381	-1.80952	-0.809524	-0.742857	25	31	1.58333
0.471429	0.971429	0.971429	-0.278571	1.30476	1.30476	-2.3619	-1.69524	-1.22857	24	34	2.41667
0.371429	0.571429	0.571429	0.871429	0.0380952	0.0380952	-2.62857	-0.961905	-0.0285714	31	31	2.41667
0.628571	0.428571	1.42857	0.128571	0.295238	0.628571	-2.0381	-2.37143	-0.371429	31	37	1.91667
0.878571	0.628571	0.828571	0.878571	0.628571	0.961905	-2.0381	-2.0381	-1.37143	33	37	2.33333
0.907143	0.257143	0.457143	0.907143	0.32381	0.990476	-2.34286	-2.00952	-0.342857	29	31	2.41667
0.521429	-0.0285714	0.371429	1.02143	0.104762	1.10476	-1.5619	-1.5619	-0.428571	18	32	2.33333
0.0428571	0.142857	0.942857	0.0428571	0.542857	0.87619	-1.45714	-0.790476	-0.657143	26	22	1.75
-0.45	0.8	0.8	0.55	0.466667	0.8	-1.86667	-0.866667	-0.8	19	37	1.5
0.4	0.2	0.6	0.4	0.733333	0.733333	-2.26667	-0.266667	-0.8	27	29	2
0.357143	0.657143	1.05714	0.107143	0.857143	0.857143	-2.14286	-1.47619	-0.942857	22	40	2.16667
-0.642857	0.257143	1.05714	0.857143	0.52381	0.857143	-2.14286	-1.14286	-0.342857	24	44	1.83333
0.921429	0.371429	0.571429	0.171429	0.171429	0.838095	-2.49524	-0.828571	-0.428571	33	41	1.5
-0.457143	0.142857	-0.0571429	-0.207143	0.209524	0.209524	-0.12381	0.542857	-0.0571429	38	36	1.58333
0.814286	0.314286	0.314286	-0.185714	-0.0190476	0.647619	-0.0190476	-1.35238	-0.685714	35	35	2.41667
0.721429	-0.228571	0.571429	-0.528571	0.304762	0.971429	-1.69524	-0.361905	-0.0285714	35	37	1.83333
0.192857	-0.257143	0.342857	-0.557143	0.27619	0.609524	-0.390476	0.609524	-0.457143	35	31	2
-0.55	-0.2	0	0.2	0.2	0.2	-0.133333	0.533333	0	20	32	3.33333
-0.0571429	-0.457143	-0.457143	0.442857	-0.0571429	-0.0571429	-0.0571429	0.27619	0.542857	17	29	3.66667
-0.2	-0.2	0	0.05	0.466667	0.133333	-0.2	0.133333	0	17	25	3.58333
-0.0857143	-0.485714	0.514286	-0.335714	0.247619	0.247619	0.247619	-0.419048	0.114286	31	33	2.66667
0.05	0.2	-0.2	0.3	0.133333	0.466667	-0.2	-0.2	-0.4	25	33	2.66667
0.164286	0.114286	-0.0857143	0.164286	-0.0857143	-0.0857143	-0.0857143	-0.0857143	-0.0857143	37	39	3.83333
-0.0714286	0.628571	0.228571	-0.321429	0.428571	0.0952381	0.0952381	-0.238095	-0.771429	25	25	3.75
0.107143	0.0571429	1.25714	0.607143	0.857143	0.857143	-1.47619	-1.14286	-1.34286	20	24	2.66667
0.0571429	0.0571429	0.457143	0.557143	0.72381	0.390476	-1.27619	-0.609524	-0.542857	25	31	3.25
0.371429	0.171429	0.971429	0.371429	0.371429	0.371429	-0.961905	-0.628571	-1.22857	28	30	2.66667
-0.207143	-0.0571429	1.14286	0.0428571	1.54286	1.20952	-1.79048	-1.45714	-0.657143	28	38	1.41667
-0.421429	0.0285714	0.828571	0.578571	-0.171429	-0.504762	-0.171429	-0.171429	-0.371429	17	29	3.33333
-0.271429	0.0285714	0.828571	0.228571	0.228571	0.228571	-0.438095	-1.77143	0.228571	25	37	1.91667
-0.885714	-0.885714	0.914286	0.364286	0.114286	0.780952	0.114286	-0.885714	0.314286	21	31	3.5
0.335714	0.0857143	0.0857143	0.335714	0.752381	0.419048	0.0857143	-1.91429	-0.314286	20	28	2.25
1.07143	0.571429	0.771429	-0.678571	0.571429	0.571429	-0.428571	-2.09524	-0.828571	38	40	1.91667
-0.95	-1.8	0.8	1.05	0.133333	0.466667	-0.533333	0.133333	0.8	14	28	2.75
0.292857	0.342857	1.14286	-0.457143	0.87619	1.20952	-0.790476	-2.45714	-0.657143	39	45	1.5
0.0714286	-0.628571	0.571429	0.571429	0.238095	0.571429	-0.761905	-1.42857	0.371429	23	35	2.5
0.371429	-0.228571	0.371429	0.121429	-0.628571	0.0380952	0.371429	-0.295238	-0.228571	25	35	2.58333
0.2	0.8	0.6	0.7	0.866667	0.866667	-1.13333	-1.8	-1.4	29	39	2.25
0.228571	-0.971429	0.828571	-0.0214286	0.561905	0.561905	-1.10476	-0.438095	0.228571	41	41	2.66667
0.278571	-0.971429	0.228571	0.528571	0.0285714	0.361905	0.361905	-0.304762	-0.171429	24	28	3.08333
0.578571	0.428571	0.428571	-0.171429	0.495238	0.828571	-1.17143	-0.838095	-0.771429	27	39	2.41667
0.542857	0.142857	0.542857	-0.207143	0.542857	0.209524	-0.457143	-0.457143	-0.857143	37	43	2.83333
-0.235714	0.114286	1.11429	0.0142857	1.18095	1.51429	-2.81905	-1.48571	-0.0857143	28	38	1.91667
0.278571	0.228571	1.42857	-0.471429	0.361905	0.695238	-1.6381	-0.638095	-0.771429	34	36	2.83333
0.95	0.6	1	-0.55	0.866667	1.53333	-1.8	-1.46667	-1.4	39	39	2.16667
0.4	0.6	1.2	0.15	0.733333	1.06667	-1.93333	-1.93333	-1	29	43	2.66667
-0.385714	0.714286	0.914286	-0.135714	0.447619	1.11429	-0.885714	-1.88571	-0.485714	26	38	2.58333
-0.0428571	0.657143	0.457143	-0.0428571	0.457143	0.457143	-1.87619	-0.542857	-0.142857	40	44	2.91667
0.171429	-1.02857	0.171429	0.171429	0.171429	0.171429	0.171429	0.171429	0.171429	21	23	3.91667
0.25	0.4	0	0.25	0.333333	0.333333	-1	-1	0	41	43	2.25
0.114286	-0.485714	0.114286	0.114286	0.114286	0.114286	-0.219048	0.114286	0.114286	21	17	2.41667
1.05714	1.05714	0.657143	-0.192857	0.390476	0.72381	-1.94286	-0.942857	-1.34286	39	43	2.25
-0.764286	-0.714286	0.885714	0.985714	0.485714	1.15238	-1.51429	-0.514286	-0.114286	19	31	3.16667
-0.185714	0.114286	0.514286	-0.185714	0.647619	0.980952	-0.352381	-1.01905	-0.485714	26	38	1.91667
0.207143	0.0571429	0.457143	0.707143	0.457143	0.457143	-1.20952	-2.20952	0.257143	28	42	2.5
0.685714	0.0857143	0.685714	0.435714	0.352381	1.01905	-2.31429	-1.98095	0.0857143	22	38	2.41667
-0.6	-0.2	0.4	1.15	0.4	1.4	-1.26667	-1.93333	0.2	25	31	1.83333
-0.242857	-0.342857	0.457143	1.00714	0.92381	1.25714	-1.40952	-2.74286	0.457143	22	28	1.75
-1.09286	-0.542857	0.857143	1.15714	-0.342857	1.65714	-0.67619	-2.00952	0.457143	23	29	2.25
-0.514286	-0.714286	0.285714	0.735714	0.152381	1.48571	-0.847619	-1.84762	0.885714	20	30	2.75
-0.828571	-0.628571	0.771429	1.17143	0.171429	1.17143	-0.828571	-2.49524	0.771429	19	33	2.25
0.9	1	1	0.65	0.733333	0.733333	-2.93333	-3.26667	-0.4	23	39	2.33333
-0.728571	-0.628571	0.171429	0.271429	0.438095	0.438095	0.104762	-0.228571	0.371429	16	24	2.83333
0.228571	0.628571	1.02857	0.228571	1.22857	0.895238	-3.10476	-2.10476	-0.171429	32	38	1.66667
0.207143	-0.142857	0.0571429	-0.292857	0.12381	0.12381	-0.209524	-0.542857	0.457143	20	28	2.83333
-0.878571	-0.628571	0.571429	0.621429	0.704762	0.704762	-0.961905	-0.295238	0.171429	21	23	2.16667
0.442857	-0.857143	0.142857	-0.0571429	0.609524	0.27619	0.27619	-0.390476	-0.0571429	24	30	2.75
-0.364286	-0.914286	1.28571	0.635714	0.552381	0.552381	-1.11429	-0.780952	-0.114286	27	29	2.83333
0.807143	0.257143	0.857143	-0.442857	1.05714	0.72381	-1.60952	-2.27619	-0.142857	31	43	1.91667
1.03571	-0.314286	0.685714	0.0357143	0.952381	0.619048	-2.04762	-2.04762	0.285714	23	37	1.91667
-0.0285714	0.171429	1.17143	-0.0285714	0.638095	0.638095	-2.3619	-0.695238	-0.228571	30	40	3.58333
-0.45	1	1	-0.2	1.46667	1.13333	-2.86667	-2.2	0	38	36	1.58333
-0.15	0	0.8	0.85	0.266667	1.6	-2.06667	-2.4	0.2	22	34	2
-1.11429	-0.714286	0.485714	1.13571	-0.114286	1.21905	-1.11429	-0.780952	0.685714	29	37	2.08333
0.0142857	0.114286	1.11429	0.264286	0.514286	1.51429	-1.81905	-2.48571	-0.0857143	28	34	2.16667
-0.0357143	-0.285714	0.914286	0.714286	0.380952	1.71429	-1.95238	-2.61905	0.314286	24	32	2.25
0.228571	1.02857	0.828571	0.728571	1.22857	1.22857	-3.10476	-3.4381	-0.171429	29	37	2.25
-0.15	-0.4	0.4	-0.15	-0.4	0.266667	-0.0666667	0.266667	0.2	19	25	3.83333
-0.428571	0.171429	0.971429	-0.178571	1.2381	-0.0952381	-0.428571	-1.42857	-0.228571	23	27	4
0.228571	-0.571429	0.428571	-0.271429	0.228571	0.228571	-0.104762	-0.771429	0.428571	31	33	2.33333
-0.357143	-0.657143	0.142857	-0.607143	1.14286	0.142857	-0.52381	0.47619	0.542857	29	31	3.58333
0.485714	0.285714	0.685714	0.735714	0.485714	-0.180952	-0.847619	-1.18095	-0.914286	36	36	3.5
-0.821429	-1.57143	0.828571	0.428571	0.428571	0.0952381	1.09524	0.428571	-0.171429	16	20	3.75
0.614286	-0.0857143	0.114286	-1.13571	0.780952	0.447619	0.114286	-0.885714	0.114286	39	39	2.25
-0.221429	0.0285714	0.428571	-0.471429	0.361905	0.695238	0.361905	-0.971429	-0.171429	40	40	2.75
0.178571	0.428571	0.428571	-1.07143	-0.571429	-0.571429	0.0952381	0.428571	0.228571	28	20	3.75
-0.592857	-0.342857	-0.142857	0.907143	-0.342857	-0.00952381	-0.00952381	-0.00952381	0.457143	16	22	4
-1.27143	1.02857	0.428571	0.228571	0.561905	-0.438095	-0.771429	-0.438095	0.0285714	35	31	3
0.621429	-0.0285714	0.171429	-0.628571	0.704762	-0.295238	0.371429	0.371429	-0.828571	36	22	3.41667
-0.507143	0.342857	0.342857	0.742857	0.0761905	-0.590476	-0.257143	-1.25714	0.342857	33	21	3.5
0.121429	0.371429	-0.0285714	-0.128571	0.0380952	-0.961905	0.371429	0.371429	-0.228571	30	38	3.33333
0.428571	0.228571	0.228571	0.178571	-0.238095	-0.238095	-0.238095	0.0952381	-0.571429	33	31	3.5
0.2	-0.2	0.6	0.2	0.866667	1.2	-1.8	-0.8	-0.4	25	27	2.83333
-1.01429	-1.31429	0.485714	0.985714	0.152381	1.15238	0.485714	-0.847619	0.285714	17	25	4
-0.121429	0.228571	0.0285714	0.128571	0.961905	0.961905	-0.704762	-0.371429	-0.771429	33	33	3.25
-0.0357143	0.514286	0.914286	0.464286	0.380952	1.04762	-2.61905	-1.61905	-0.0857143	28	34	3
-0.292857	0.0571429	0.857143	0.457143	-0.209524	0.12381	-0.542857	0.12381	-0.742857	20	20	3.33333
-0.164286	-0.514286	-0.114286	0.835714	-0.914286	0.0857143	-0.580952	0.0857143	0.885714	20	18	3.5
0.578571	1.02857	1.22857	0.578571	0.495238	0.495238	-2.17143	-2.50476	-0.971429	32	40	2.5
0.142857	-0.257143	-0.0571429	0.392857	0.142857	0.142857	-0.857143	-0.190476	0.342857	26	26	3.33333
-0.657143	0.942857	0.942857	-0.157143	0.67619	0.67619	-2.32381	-0.32381	-0.457143	32	36	3
0.6	0	1.2	-0.15	1.26667	0.933333	-2.73333	-1.4	-0.4	33	39	2.75
-1.19286	0.257143	1.85714	0.307143	0.72381	1.05714	-1.94286	-1.60952	-0.342857	20	40	2
-0.742857	-0.342857	1.65714	0.757143	-0.409524	1.25714	-1.74286	-1.74286	0.257143	18	32	2.5
0.0428571	0.142857	1.14286	-0.207143	1.20952	1.20952	-1.45714	-1.79048	-0.657143	35	41	3
0.00714286	-0.142857	1.45714	0.257143	0.257143	1.25714	-1.74286	-1.40952	-0.542857	28	38	2.41667
0.507143	0.857143	1.25714	-0.242857	0.590476	1.25714	-2.74286	-1.40952	-0.942857	30	38	2.25
-0.0642857	0.0857143	0.885714	0.185714	-0.647619	1.01905	-0.980952	-0.314286	-0.514286	24	34	3.5
-0.5	0	0	0.5	-0.333333	0.333333	0.666667	-0.333333	-0.2	20	24	3.41667
0.157143	-0.342857	0.457143	-0.342857	-0.00952381	-0.342857	-0.00952381	-0.342857	0.457143	32	30	3.58333
0.185714	-0.114286	-0.114286	0.435714	-0.314286	0.352381	-0.314286	-0.647619	0.285714	23	33	3.41667
0.0571429	-0.142857	0.257143	-0.442857	0.0571429	0.0571429	-0.27619	0.390476	0.0571429	31	29	3.5
-0.535714	-0.0857143	-0.285714	0.714286	-0.952381	-0.285714	0.380952	0.714286	0.314286	26	20	3.41667
-0.664286	-0.314286	0.0857143	0.835714	0.0857143	0.752381	-0.914286	0.419048	-0.114286	25	31	3.08333
-0.442857	0.257143	0.457143	0.0571429	0.390476	0.390476	-1.27619	0.0571429	-0.142857	31	33	3.25
0.25	0.2	0.4	0.25	0.333333	0.333333	-2	-0.333333	0	30	28	3.33333
0.257143	0.0571429	0.857143	-0.242857	0.257143	1.25714	-1.74286	-0.742857	-0.342857	29	31	3.08333
0.457143	-0.142857	0.457143	-0.292857	0.790476	0.457143	-1.87619	-0.87619	0.457143	33	33	2.75
-0.15	-0.6	0.4	0.35	0.933333	-0.4	-0.0666667	-0.733333	0.2	25	37	2.41667
0.242857	-0.857143	0.542857	0.992857	1.40952	0.742857	-1.25714	-1.59048	-0.257143	19	43	2.5
0.45	-0.2	0	0.2	-0.133333	0.866667	-0.8	-0.8	0.2	19	31	3.58333
0.364286	0.114286	0.314286	-0.135714	0.447619	0.114286	-0.552381	-0.552381	-0.285714	41	31	3.08333
0.321429	0.171429	0.571429	0.571429	0.238095	0.238095	-1.7619	0.571429	-1.02857	33	31	3.41667
0.657143	0.657143	0.657143	0.657143	0.657143	0.657143	-2.00952	-2.67619	-0.342857	32	38	2.91667
0.985714	1.08571	0.485714	0.485714	0.819048	0.819048	-1.84762	-1.84762	-1.51429	35	39	3.33333
0.585714	0.285714	0.685714	0.0857143	0.0857143	0.0857143	-1.24762	-1.91429	0.285714	31	37	3.75
0.328571	0.0285714	0.828571	-0.171429	0.495238	0.828571	-0.504762	-1.17143	-0.771429	26	30	2.33333
0.728571	0.0285714	0.628571	-0.0214286	1.22857	0.561905	-0.771429	-1.4381	-0.971429	34	28	3.33333
0.307143	0.0571429	0.0571429	0.0571429	-0.27619	0.0571429	0.390476	-0.942857	0.0571429	31	33	2.66667
0.264286	-0.0857143	0.514286	0.264286	0.514286	0.180952	-1.15238	-0.819048	-0.0857143	32	34	3.5
0.285714	0.285714	0.285714	0.285714	-0.047619	0.285714	-2.04762	0.285714	-0.114286	31	39	3.75
0.571429	0.571429	0.571429	0.321429	0.571429	0.571429	-2.09524	-1.7619	-0.228571	31	21	2.5
0.585714	0.685714	0.0857143	-0.414286	0.752381	0.419048	-0.580952	-2.24762	0.0857143	31	31	3.75
0.357143	0.257143	0.457143	-0.142857	0.52381	-0.142857	-1.47619	-0.142857	-0.142857	34	26	3.58333
0.7	-0.2	0.8	0.2	0.533333	0.866667	-1.13333	-2.13333	-0.2	22	34	2.25
0.635714	0.0857143	0.485714	-0.114286	0.552381	0.219048	-0.447619	0.219048	-1.31429	34	32	2.16667
1.38571	1.68571	1.88571	-0.614286	1.55238	0.885714	-3.11429	-3.11429	-1.91429	34	40	1.33333
-0.121429	-0.971429	0.828571	0.378571	0.295238	0.628571	-0.371429	-0.704762	0.0285714	39	31	2.91667
-0.214286	-0.114286	0.685714	-0.214286	0.952381	0.952381	-0.380952	-1.04762	-0.514286	35	41	2.83333
0	0	0	0	0	0	0	0	0	32	40	2.5
0.828571	0.228571	0.828571	-0.671429	0.828571	0.161905	-1.50476	-0.504762	-0.571429	32	44	2.41667
-0.457143	-0.457143	0.142857	0.542857	0.542857	0.542857	-0.12381	-0.790476	0.142857	29	39	3.25
-0.314286	-0.514286	-0.514286	0.685714	0.685714	0.685714	-0.647619	0.352381	0.0857143	24	32	3.41667
-1.17857	0.171429	0.171429	-0.428571	-0.761905	0.904762	0.904762	0.904762	-0.228571	28	22	2.66667
-1.12143	0.828571	0.828571	-0.621429	0.295238	-0.0380952	-0.704762	-0.704762	0.428571	25	31	3.58333
-0.314286	1.28571	-0.514286	-0.0642857	-0.647619	0.685714	0.685714	0.352381	-1.11429	28	28	3.91667
-0.785714	0.114286	0.514286	0.214286	-0.285714	0.714286	-0.952381	0.380952	-0.0857143	39	33	3
0.664286	0.714286	0.514286	-0.585714	0.580952	0.580952	-1.75238	-0.0857143	-0.885714	33	41	2.91667
0	0	0	0	0	0	0	0	0	29	29	2.66667
0.664286	0.514286	0.314286	-0.585714	0.580952	-0.0857143	-0.419048	-0.752381	-0.485714	28	40	2.33333
0.807143	0.857143	0.457143	-0.692857	1.05714	1.05714	-1.27619	-2.27619	-0.542857	37	35	2.58333
0.771429	0.371429	0.171429	-0.478571	0.438095	0.438095	-1.22857	-1.22857	0.171429	33	43	2.58333
0	0	0	0	-0.333333	-0.666667	0.333333	0.666667	0	25	27	4
-0.978571	-0.428571	0.171429	0.271429	0.438095	0.438095	-0.228571	0.438095	0.171429	34	34	3.5
0.492857	-0.0571429	-0.0571429	-1.00714	0.742857	-0.590476	-0.257143	-0.257143	0.742857	28	28	3.58333
-0.621429	-0.171429	-0.771429	0.128571	0.295238	0.628571	0.961905	0.628571	-0.171429	41	29	3.5
-0.378571	-0.228571	0.371429	-0.378571	0.0380952	0.371429	0.0380952	-0.295238	0.371429	30	20	4
0.314286	-0.285714	-0.0857143	0.0642857	0.314286	-0.0190476	-0.0190476	0.314286	-0.285714	30	20	3.58333
-0.0785714	-0.228571	-0.428571	-0.0785714	0.171429	0.171429	0.504762	0.171429	0.171429	34	38	3.58333
0.542857	-0.457143	-0.0571429	0.292857	0.209524	-0.12381	0.209524	-0.790476	0.142857	18	24	3.75
0.0142857	-0.0857143	0.114286	0.0142857	-0.485714	0.180952	0.180952	-0.485714	0.314286	29	27	3.5
0.3	0.4	1	-0.45	0.466667	0.8	-2.2	-1.2	0	37	45	2.58333
0.00714286	-0.342857	0.657143	-0.242857	0.590476	0.92381	-0.742857	-1.07619	0.0571429	33	39	3
0.814286	0.514286	0.514286	-0.685714	0.980952	1.31429	-2.01905	-2.01905	-0.0857143	38	46	2
0.171429	-0.828571	0.571429	-0.0785714	0.504762	0.504762	-0.161905	-1.1619	0.371429	23	27	2.75
0.171429	0.171429	0.171429	-0.328571	0.504762	0.504762	-0.161905	-0.828571	-0.228571	27	33	3.66667
0.214286	-0.0857143	0.514286	-0.0357143	0.047619	-0.285714	-0.619048	-0.285714	0.114286	34	24	3.41667
0.242857	-0.457143	0.142857	-0.257143	0.409524	-0.590476	-0.92381	1.07619	0.342857	28	26	4.25
-0.142857	0.0571429	-0.142857	-0.142857	-0.142857	0.52381	0.52381	-0.47619	0.0571429	28	28	3.33333
0.321429	-0.228571	0.571429	-0.178571	-0.761905	0.238095	-0.428571	-0.428571	0.371429	30	30	4.08333
0.1	-0.6	-0.4	0.1	-0.733333	0.266667	1.26667	-0.0666667	0.4	27	37	3.75
-0.407143	0.142857	-0.0571429	-0.157143	-0.32381	0.67619	0.00952381	0.00952381	0.142857	31	29	3.41667
0.564286	-0.285714	1.11429	-0.185714	0.980952	1.31429	-1.35238	-1.68571	-0.685714	24	30	1.66667
0.371429	0.971429	0.771429	0.371429	0.704762	0.704762	-2.29524	-1.62857	-0.828571	40	34	2.16667
0.485714	-0.114286	1.48571	0.235714	1.15238	0.485714	-1.51429	-1.51429	-1.11429	36	42	1.83333
0.192857	0.542857	0.742857	0.442857	0.942857	0.942857	-1.72381	-2.05714	-0.657143	30	32	2
0.535714	0.485714	0.885714	-0.464286	0.952381	0.952381	-1.04762	-1.71429	-0.914286	33	43	1.41667
-0.942857	-0.542857	0.657143	0.307143	0.0571429	0.72381	-0.27619	-0.609524	0.457143	22	20	3.83333
0.05	-0.4	0.8	0.8	0.133333	1.46667	-0.866667	-1.53333	-0.6	32	34	2.75
0.7	0.4	1	0.45	0.866667	0.866667	-1.46667	-2.8	-0.8	26	40	1.83333
-0.371429	-0.571429	1.22857	0.128571	0.961905	1.62857	-1.0381	-1.70476	-0.371429	19	27	2.75
0.15	-0.4	1.2	0.65	0.733333	1.4	-1.93333	-1.93333	-0.4	25	35	2.66667
-0.25	-1	0.4	0.75	0.333333	0.666667	-0.666667	0	0	17	31	3.5
0.721429	0.771429	0.971429	-0.778571	0.971429	0.971429	-1.02857	-2.3619	-0.828571	32	40	2.25
0.307143	-0.542857	1.05714	0.307143	0.72381	1.05714	-1.27619	-1.60952	-0.342857	29	39	2.25
0.535714	0.685714	1.28571	-0.214286	1.28571	1.28571	-2.38095	-2.38095	-0.914286	35	39	1.83333
0.392857	-0.457143	0.942857	0.642857	0.47619	1.14286	-0.857143	-0.857143	-1.25714	29	33	2.41667
0.871429	0.371429	0.971429	0.121429	1.37143	1.0381	-1.62857	-1.9619	-1.42857	29	27	2.16667
-0.192857	-0.342857	0.657143	0.0571429	0.390476	1.05714	-1.27619	-0.609524	0.0571429	36	38	2.66667
-0.135714	-0.0857143	1.11429	0.364286	0.447619	0.447619	-1.21905	-1.21905	-0.285714	31	35	3.25
0.592857	0.942857	1.34286	-0.157143	1.00952	1.34286	-1.65714	-2.32381	-1.65714	26	28	1.83333
0.585714	0.285714	1.08571	0.335714	1.08571	1.08571	-1.91429	-2.24762	-0.914286	31	35	2.33333
-0.378571	-1.42857	0.971429	0.871429	0.0380952	0.704762	-0.628571	-0.295238	0.171429	23	25	3.75
0.164286	0.114286	1.31429	-0.0857143	-0.0857143	0.580952	-1.08571	-1.08571	-0.485714	35	37	2.66667
-0.0928571	-0.742857	1.25714	0.657143	0.32381	1.32381	-1.00952	-2.00952	-0.142857	19	33	2.83333
-0.278571	-0.628571	0.971429	0.721429	0.638095	0.971429	-1.3619	-1.02857	-0.228571	30	32	2
0.0142857	0.114286	0.714286	0.0142857	0.514286	0.847619	-1.48571	-0.819048	-0.285714	20	36	3
-0.00714286	0.342857	1.14286	-0.00714286	0.409524	0.0761905	-0.590476	-0.590476	-1.05714	35	43	4
-0.235714	0.314286	0.114286	-0.735714	0.180952	0.180952	0.847619	0.180952	-0.485714	30	24	3.83333
-0.1	0.4	0.2	-0.1	-0.266667	-0.933333	-0.6	0.4	0.4	27	31	3.58333
0.0214286	0.171429	-0.228571	0.0214286	0.438095	-0.228571	-0.561905	0.438095	-0.0285714	37	33	3.75
-0.0571429	-0.0571429	0.342857	-0.557143	-0.0571429	-0.390476	-0.390476	0.609524	0.342857	32	32	4.16667
0.128571	0.628571	0.0285714	-0.121429	-0.0380952	0.628571	0.295238	-0.0380952	-1.17143	29	29	3.75
0.15	0.4	-0.2	-0.1	-0.266667	-0.6	-0.6	0.733333	0.2	35	31	3.66667
0.285714	-0.114286	0.0857143	0.285714	0.285714	-0.714286	-0.047619	-0.047619	-0.114286	31	29	3.66667
0.05	0.2	0	0.05	-0.2	-0.533333	0.466667	0.133333	-0.2	28	34	3.16667
0.0571429	0.0571429	0.0571429	0.0571429	-0.609524	0.0571429	0.0571429	0.0571429	0.0571429	23	23	3.33333
0.442857	-0.457143	-0.657143	0.692857	0.609524	-0.0571429	-0.0571429	-0.0571429	-0.0571429	33	35	3.41667
-0.371429	-0.571429	-0.171429	0.378571	0.628571	-0.0380952	0.628571	-0.371429	0.228571	31	31	3.33333
0.385714	0.285714	-0.914286	0.135714	0.219048	0.219048	-0.780952	-0.114286	0.485714	28	24	3.5
-0.707143	-0.0571429	0.542857	0.292857	-0.457143	-0.790476	-0.12381	0.542857	0.342857	32	30	2.91667
-0.171429	0.428571	0.428571	-0.671429	0.161905	-1.17143	0.495238	0.828571	-0.371429	25	35	3.25
-0.914286	-2.51429	-0.114286	1.33571	0.0857143	-0.580952	2.08571	0.419048	1.08571	18	18	4.08333
0.514286	0.314286	0.714286	0.0142857	1.18095	1.18095	-1.15238	-1.81905	-1.08571	35	41	2.16667
-0.307143	1.34286	1.54286	0.192857	1.27619	0.942857	-3.05714	-2.05714	-1.05714	30	38	2.5
-0.2	-0.8	1	0.3	0.133333	-0.2	-0.866667	-0.533333	0.6	29	23	2.75
-1.24286	-0.742857	0.857143	0.757143	0.92381	1.25714	-1.40952	-0.742857	0.257143	21	29	2.58333
0.407143	0.257143	-0.342857	-0.342857	-0.00952381	-0.342857	-0.00952381	0.32381	0.0571429	37	41	3.58333
0.0214286	-0.0285714	-0.0285714	0.271429	0.438095	-0.228571	0.104762	-0.228571	-0.228571	33	35	3.75
0.464286	0.514286	0.514286	-0.535714	0.380952	-0.285714	-0.285714	-0.952381	-0.285714	29	35	3.83333
0.707143	-0.142857	0.257143	0.207143	-0.542857	-0.209524	0.457143	-0.542857	-0.342857	37	33	3.91667
-0.142857	-0.142857	0.457143	-0.642857	-0.142857	-0.47619	0.190476	0.52381	0.257143	24	30	4
-0.05	-0.2	0.6	0.2	-0.133333	0.533333	-0.8	-0.8	0.2	36	38	2.58333
-0.35	-1.2	0.6	1.15	-0.6	0.0666667	-0.266667	0.0666667	0.4	16	22	3.33333
-0.292857	-0.542857	0.0571429	0.207143	0.12381	-0.209524	-0.209524	0.12381	0.657143	35	31	3.41667
0.278571	-0.371429	1.62857	0.0285714	0.695238	2.02857	-1.6381	-1.30476	-1.37143	30	40	3.16667
0.778571	-0.171429	-0.171429	0.0285714	-0.638095	0.695238	-0.638095	-0.638095	0.428571	19	21	3.16667
0.2	0.2	0.8	-0.05	0.533333	-0.133333	-0.466667	-0.466667	-0.8	28	30	2.91667
-1.98571	-1.48571	1.11429	0.514286	1.18095	1.18095	-0.819048	0.847619	0.114286	22	38	2.75
0.45	0.4	0.2	-0.05	0.2	-0.466667	0.533333	-1.46667	-0.2	33	37	3.16667
0.75	0.2	1.4	-0.75	1	1.33333	-2	-2.66667	-0.2	38	42	1.5
-0.3	0.4	0.6	-0.05	0.866667	0.533333	-0.8	-1.13333	-0.4	33	43	2.16667
0.707143	0.457143	0.457143	-0.292857	0.457143	0.457143	-1.20952	-1.54286	-0.142857	32	30	2.08333
-0.242857	0.257143	0.657143	0.00714286	0.590476	0.257143	-1.07619	-0.742857	-0.142857	35	31	1
0.242857	-0.657143	0.742857	-0.257143	0.409524	0.0761905	0.742857	-0.590476	-0.457143	23	31	1.66667
-0.05	-0.2	0.2	-0.05	0.2	0.2	0.2	-0.8	0.2	29	29	2.25
0.185714	0.285714	0.685714	-0.564286	0.685714	0.685714	-0.980952	-0.980952	-0.314286	22	32	1.75
0.592857	0.142857	0.742857	0.0928571	1.00952	1.00952	-1.65714	-1.32381	-0.857143	33	33	3.16667
0.721429	0.571429	0.171429	-0.278571	0.971429	1.30476	-1.69524	-1.3619	-0.628571	28	40	3.41667
0.835714	-0.114286	0.485714	0.335714	0.419048	1.08571	-1.91429	-0.914286	-0.514286	31	33	3.41667
0.335714	0.0857143	-0.114286	0.335714	0.0857143	-0.247619	-0.580952	0.419048	-0.314286	30	26	3.33333
0.0428571	0.142857	0.342857	-0.457143	0.542857	0.209524	-0.790476	-0.790476	0.342857	34	32	3.83333
-1.37143	-1.77143	0.428571	0.878571	0.295238	0.628571	0.628571	0.295238	0.628571	15	21	3.16667
0.292857	-0.0571429	0.542857	0.292857	0.542857	0.542857	-1.45714	-0.790476	-0.257143	25	31	2.66667
-1.08571	-1.68571	0.714286	0.914286	-0.419048	0.914286	0.580952	0.247619	0.314286	15	23	3.33333
-0.00714286	-0.0571429	0.742857	0.492857	0.742857	0.742857	-2.25714	-1.25714	0.142857	24	40	2.5
-0.235714	-0.485714	1.11429	0.264286	0.514286	0.847619	-1.48571	-0.819048	-0.0857143	25	33	2.5
0.121429	-0.428571	0.371429	-0.128571	0.371429	0.371429	-0.295238	-0.961905	0.371429	30	26	2.5
-0.735714	0.514286	0.714286	0.514286	0.514286	0.514286	-2.15238	-0.485714	-0.0857143	35	43	2
0.857143	0.457143	0.457143	-0.642857	0.52381	-0.142857	-0.47619	-1.14286	-0.342857	25	27	3.58333
-0.1	-0.2	0.4	0.4	0.4	0.4	-0.266667	-1.26667	0	19	39	2.08333
-0.5	0.4	-0.2	0	0	-0.333333	0.333333	1	-0.4	24	28	3.41667
-0.442857	-0.142857	0.257143	-0.192857	0.0571429	0.0571429	0.0571429	0.72381	-0.142857	26	34	3.41667
-0.242857	-0.342857	0.257143	0.00714286	0.590476	0.257143	-0.0761905	-0.0761905	-0.142857	28	28	3.33333
0.0214286	-0.228571	-0.428571	0.0214286	-0.228571	-0.561905	0.771429	0.438095	0.371429	30	34	3.91667
-0.6	-0.2	-0.4	0.65	-0.6	0.4	0.4	1.06667	-0.2	36	36	3.08333
0.157143	-0.542857	0.0571429	0.157143	-0.342857	-0.67619	0.657143	0.32381	0.257143	37	29	4.16667
-0.192857	-0.342857	0.857143	-0.192857	0.390476	0.390476	-0.27619	-0.27619	-0.342857	21	21	2.83333
-0.471429	-0.371429	0.628571	0.528571	0.0285714	1.02857	-0.638095	-0.638095	-0.171429	26	30	2.58333
-0.0714286	0.428571	0.228571	0.178571	-0.238095	-0.238095	-0.904762	0.0952381	0.0285714	25	25	3.58333
-0.335714	0.114286	0.114286	-0.0857143	0.247619	0.580952	-0.419048	-0.0857143	-0.0857143	37	27	3.33333
-0.121429	-0.571429	0.428571	0.878571	-0.0380952	0.295238	-0.371429	-0.371429	-0.171429	30	30	3.33333
-0.407143	0.542857	2.34286	-0.157143	1.00952	1.34286	-2.32381	-2.32381	-1.05714	30	44	1.75
-0.142857	-0.142857	1.05714	0.357143	0.857143	1.19048	-2.47619	-1.14286	-0.142857	25	39	1.83333
0.185714	-0.714286	1.68571	0.935714	0.685714	1.01905	-2.31429	-1.98095	-0.314286	17	31	2.08333
-0.735714	-0.485714	0.914286	0.514286	0.180952	1.18095	-1.15238	-0.152381	-0.285714	23	23	2.33333
-0.221429	0.0285714	1.82857	0.278571	0.695238	1.02857	-1.97143	-1.6381	-0.771429	21	31	2
0.557143	0.457143	1.85714	0.307143	1.05714	1.39048	-2.94286	-1.94286	-1.54286	30	42	1.33333
0.614286	-0.485714	1.91429	0.114286	1.44762	1.11429	-2.55238	-1.55238	-1.08571	31	43	2.16667
0.321429	-0.628571	1.57143	0.821429	0.571429	0.571429	-2.09524	-2.09524	-0.0285714	18	30	1.75
0.214286	-0.0857143	1.71429	0.964286	0.714286	1.38095	-1.95238	-2.28571	-1.28571	24	36	2
0.557143	-0.342857	1.85714	-0.192857	0.72381	0.0571429	-1.27619	-1.60952	-0.542857	24	30	2.16667
0.285714	1.08571	1.68571	-0.964286	0.952381	1.28571	-2.38095	-2.04762	-0.914286	32	46	2.16667
-1.66429	-1.51429	0.285714	1.33571	0.0857143	-0.580952	1.41905	1.08571	0.285714	15	21	4.25
0.185714	0.885714	-0.714286	1.68571	0.0190476	1.68571	-2.98095	-1.64762	0.0857143	27	37	1.83333
-0.242857	0.257143	1.45714	-1.49286	0.590476	1.59048	-1.74286	-1.07619	0.0571429	35	41	2.33333
0.307143	0.657143	0.857143	0.0571429	1.05714	1.39048	-1.94286	-1.60952	-1.14286	34	40	1.91667
-0.314286	-0.314286	0.0857143	1.18571	-0.314286	0.352381	-0.314286	0.0190476	-0.314286	31	31	2.16667
-0.0785714	-0.0285714	0.571429	0.171429	-0.828571	0.171429	-0.161905	-0.161905	-0.0285714	31	31	2.75
0.15	0	0	-0.1	0.0666667	-0.266667	0.0666667	0.4	-0.2	32	28	3.91667
-0.621429	0.428571	0.628571	0.378571	-0.0380952	-0.0380952	-0.704762	-0.704762	0.0285714	30	30	2.25
-0.135714	0.514286	0.914286	0.114286	-0.552381	0.114286	-1.21905	-0.885714	0.114286	31	25	2.25
0.192857	-0.657143	0.742857	0.442857	-0.72381	0.942857	-1.05714	-1.05714	0.542857	20	20	3.33333
-0.0142857	-0.514286	1.08571	0.485714	0.485714	1.15238	-1.84762	-1.84762	0.285714	24	26	3.16667
0.392857	0.942857	1.34286	-1.10714	0.47619	1.47619	-1.52381	-1.85714	-0.857143	36	44	2.66667
-0.171429	0.428571	1.22857	-0.671429	0.828571	1.1619	-1.17143	-1.50476	-0.571429	23	27	3.33333
0.0428571	0.142857	1.14286	0.292857	1.20952	1.54286	-2.45714	-1.45714	-0.857143	23	37	2.08333
0.185714	0.685714	0.685714	0.435714	0.685714	0.685714	-1.64762	-1.98095	-0.514286	31	37	2.58333
0.0428571	-0.0571429	0.542857	0.542857	0.542857	0.542857	-1.45714	-1.45714	0.142857	22	38	2.58333
0.778571	0.828571	1.42857	-0.721429	0.695238	1.02857	-1.97143	-1.97143	-0.971429	34	42	2.5
-0.221429	0.228571	1.02857	0.528571	0.695238	1.02857	-1.6381	-1.30476	-0.771429	30	34	2.41667
0.0571429	-0.342857	0.457143	0.807143	0.0571429	0.0571429	-0.609524	-0.942857	0.0571429	21	31	2.83333
0.128571	0.228571	0.828571	-0.121429	-0.371429	-0.371429	-0.371429	-0.371429	-0.171429	29	33	3.83333
0.464286	-0.485714	-0.285714	1.46429	0.380952	0.714286	-1.28571	-0.285714	-0.485714	33	45	3.58333
-0.0571429	-0.457143	0.742857	0.692857	-0.0571429	-0.0571429	-0.390476	-0.390476	-0.257143	26	32	3.25
0.157143	0.0571429	0.257143	0.157143	0.32381	0.32381	-0.00952381	-0.67619	-0.542857	29	31	3
0.2	0.4	0.4	0.2	0.533333	0.533333	-0.466667	-1.8	-0.4	30	34	3
-0.0642857	0.285714	0.485714	-0.564286	-0.314286	-0.647619	0.0190476	0.685714	-0.114286	20	32	3.58333
0.0928571	-0.657143	0.142857	0.0928571	-0.657143	-0.657143	0.342857	1.00952	0.342857	30	22	3.75
-0.135714	-0.0857143	0.314286	0.364286	-0.552381	0.780952	0.114286	0.114286	-0.685714	36	34	3.75
0.271429	-0.0285714	-0.0285714	-0.728571	0.438095	0.104762	0.438095	-0.561905	0.171429	29	37	4
0.542857	-0.257143	-0.0571429	0.0428571	-0.790476	-0.457143	0.87619	0.209524	-0.0571429	27	27	3.83333
0.428571	0.228571	1.02857	-0.0714286	0.428571	0.428571	-0.904762	-1.90476	-0.371429	29	29	2.91667
0.192857	0.742857	0.942857	0.692857	0.942857	0.27619	-2.05714	-1.05714	-1.25714	16	28	2.25
0.171429	-0.228571	1.17143	0.171429	0.838095	0.171429	-1.1619	-1.1619	-0.428571	33	37	2.83333
0.392857	0.942857	1.14286	-0.107143	1.47619	1.14286	-2.19048	-2.19048	-1.25714	41	43	2.08333
0.557143	0.657143	1.25714	-0.442857	1.39048	0.390476	-1.27619	-1.60952	-1.34286	40	40	2.91667
-0.728571	-0.628571	0.771429	1.02143	0.771429	0.771429	0.104762	-1.89524	-0.228571	25	33	3.33333
-0.164286	-0.114286	0.285714	0.0857143	0.0857143	0.419048	-0.247619	-0.247619	-0.114286	27	37	4
-0.678571	-1.62857	0.371429	0.321429	0.238095	0.571429	0.571429	0.238095	0.571429	28	28	4.33333
0.2	0.8	0.2	-1.05	0.533333	0.2	0.2	-1.13333	-0.2	37	39	2.66667
0.171429	-0.228571	0.571429	-0.828571	0.838095	-0.161905	0.838095	-0.828571	-0.228571	22	34	3.91667
0.242857	-0.0571429	0.942857	-0.257143	1.07619	0.409524	-0.590476	-0.92381	-0.857143	31	39	2.75
0.171429	-0.0285714	0.571429	-0.328571	-0.161905	0.504762	-0.161905	-0.828571	-0.0285714	26	36	2.5
0.0571429	0.457143	0.257143	0.307143	0.72381	-0.27619	-0.609524	0.0571429	-0.942857	32	34	3.5
0.221429	-0.0285714	-0.0285714	-0.528571	-0.361905	0.971429	-0.695238	0.304762	0.171429	28	36	2.83333
0.00714286	0.257143	0.457143	0.757143	-0.0761905	-0.409524	-0.409524	-0.742857	-0.342857	29	37	3.25
0.228571	0.0285714	0.228571	0.478571	-0.438095	0.228571	-0.771429	-0.438095	0.0285714	28	36	2.58333
0.364286	-0.485714	0.914286	-0.135714	0.114286	1.11429	-1.21905	-1.21905	0.114286	31	29	2.66667
0.535714	-0.314286	0.885714	-0.714286	-0.047619	0.952381	-0.714286	-0.714286	-0.114286	27	33	2.33333
-0.271429	-0.571429	0.828571	0.228571	-0.438095	0.895238	-0.771429	-0.104762	0.0285714	31	31	2.83333
0.485714	0.285714	1.28571	-0.0142857	1.15238	1.48571	-2.18095	-2.18095	-0.914286	31	39	2.75
0.25	0	0	0.5	0	0	-1.33333	0.333333	0	25	25	2.66667
0.192857	-0.0571429	-0.0571429	-0.0571429	-0.0571429	0.609524	-0.390476	0.27619	-0.257143	23	31	3.08333
0.628571	0.0285714	1.02857	-0.371429	0.295238	0.961905	-1.70476	-1.70476	0.0285714	29	29	2.66667
0.278571	-0.571429	0.0285714	0.278571	-0.304762	0.0285714	0.0285714	0.0285714	0.228571	17	19	3.83333
0.535714	0.0857143	0.485714	-0.714286	-0.047619	0.619048	-1.04762	-0.380952	0.0857143	25	21	2.83333
-1.01429	-1.11429	0.485714	0.485714	0.152381	0.485714	-0.180952	0.485714	0.485714	18	26	3.58333
0.821429	0.571429	1.37143	-0.678571	1.57143	0.904762	-1.7619	-1.42857	-1.62857	35	41	2
0.628571	0.0285714	0.428571	0.128571	0.628571	0.295238	-0.704762	-1.70476	-0.171429	33	41	2.75
0.478571	0.0285714	0.828571	0.478571	0.895238	0.228571	-1.4381	-1.4381	-0.571429	25	25	2.41667
-0.135714	-0.485714	0.914286	1.11429	0.447619	0.447619	-1.88571	-0.552381	-0.285714	19	25	2.5
-0.278571	-0.628571	1.57143	-0.0285714	0.638095	0.971429	-1.02857	-1.3619	-0.228571	19	29	2.5
0.407143	0.257143	1.05714	0.407143	-0.00952381	1.65714	-2.00952	-1.34286	-0.942857	23	31	2.58333
0.107143	-1.14286	0.857143	0.357143	-0.142857	0.857143	-0.142857	-0.47619	-0.142857	29	31	2.41667
-0.871429	-1.17143	0.628571	0.628571	-0.0380952	0.295238	0.295238	0.295238	0.228571	22	16	3.75
0.764286	1.51429	1.51429	0.264286	1.51429	0.847619	-3.48571	-2.15238	-1.88571	31	43	1.58333
0.0357143	0.0857143	0.0857143	-0.214286	-0.047619	0.285714	-0.380952	0.619048	-0.314286	23	23	3.75
-0.471429	0.0285714	-0.371429	0.528571	-0.304762	0.0285714	0.0285714	0.361905	0.228571	28	28	3.83333
0.292857	-0.257143	0.342857	-0.207143	0.209524	-0.12381	0.87619	-0.790476	-0.257143	29	31	3.75
-0.221429	-0.171429	0.428571	-0.471429	0.361905	0.361905	0.361905	0.0285714	-0.371429	34	28	3.75
-0.335714	-0.0857143	0.314286	0.164286	-0.752381	0.247619	-0.0857143	0.247619	0.114286	34	26	3.66667
0.307143	-0.142857	0.857143	-0.442857	1.05714	1.05714	-1.94286	-0.27619	-0.542857	32	34	2.66667
0.414286	-0.0857143	-0.285714	-0.0857143	-0.0857143	0.914286	0.247619	-0.419048	-0.285714	27	35	2.5
1.07857	0.228571	1.02857	-0.671429	0.161905	-0.171429	-1.50476	-0.838095	-0.171429	37	39	1.25
0.507143	-0.542857	0.857143	0.00714286	0.590476	-0.0761905	-0.409524	-0.742857	-0.342857	31	35	3.08333
0.878571	0.228571	0.228571	0.628571	-0.0380952	-0.371429	-1.37143	-1.0381	0.0285714	34	36	2.08333
0.5	-0.8	1	0	0.333333	0.666667	-0.333333	0.333333	-1.2	25	31	2.83333
0.171429	-0.628571	0.571429	0.171429	0.171429	0.171429	-0.161905	0.504762	-0.628571	25	37	3.08333
1.27143	-0.428571	0.971429	-0.228571	0.104762	0.438095	-1.89524	-1.5619	0.371429	36	40	1.5
0.278571	-0.371429	0.828571	-0.471429	0.361905	0.361905	0.361905	-0.971429	-0.371429	21	31	1.83333
-0.542857	-0.342857	0.657143	0.707143	0.790476	0.790476	-0.87619	-0.542857	-0.542857	20	18	3.5
-0.271429	0.0285714	-0.171429	0.478571	0.228571	0.561905	-0.771429	0.228571	-0.171429	28	34	3.83333
-1.15714	1.34286	1.14286	-1.40714	2.34286	0.67619	-0.990476	-0.657143	-1.25714	32	38	2.75
0.142857	-0.857143	0.142857	0.142857	0.142857	0.142857	0.142857	0.142857	0.142857	26	24	3.75
1.12143	0.171429	0.571429	-1.12857	1.37143	1.0381	-1.9619	-1.9619	0.171429	32	36	3.75
0	0	0	0	0	0	0	0	0	18	28	3.58333
0.864286	0.314286	0.314286	-0.635714	1.11429	0.114286	-1.55238	-0.885714	-0.0857143	30	36	2.41667
0.385714	0.0857143	0.885714	0.385714	0.219048	-0.447619	-1.11429	-0.780952	-0.314286	22	22	2.16667
0.564286	1.31429	1.31429	0.0642857	0.980952	0.647619	-3.01905	-2.68571	-0.685714	35	37	2.91667
0.764286	0.114286	1.11429	0.0142857	0.847619	0.514286	-2.48571	-1.48571	-0.285714	35	41	2.16667
0.171429	-0.0285714	0.971429	-0.578571	0.838095	1.17143	-0.828571	-1.82857	-0.228571	31	31	2.33333
0.0571429	0.257143	0.0571429	0.0571429	-0.27619	0.0571429	-0.27619	-0.27619	0.0571429	28	30	3.58333
0.328571	0.228571	0.0285714	-0.171429	0.161905	-0.171429	-2.17143	0.828571	0.428571	30	24	3.16667
0.242857	-0.0571429	-0.657143	0.242857	-0.590476	0.409524	0.409524	-0.257143	0.342857	31	31	3.66667
-0.742857	-0.342857	0.0571429	-0.242857	-0.0761905	-0.0761905	0.92381	0.257143	0.457143	29	33	3.41667
0.0571429	-0.342857	-0.342857	0.807143	-0.27619	-0.27619	0.390476	0.0571429	0.0571429	29	27	2.91667
-1.04286	0.257143	1.05714	0.207143	-0.209524	0.12381	-0.209524	0.12381	-0.542857	22	26	3.58333
-0.428571	0.171429	0.171429	0.321429	0.238095	-0.0952381	-0.428571	0.238095	-0.228571	25	27	3.75
-0.335714	-0.0857143	0.314286	0.664286	0.247619	1.24762	-1.41905	-0.419048	-0.285714	26	30	3.5
1	0.2	0.4	-1.5	1	1	-0.666667	-2	0.2	29	45	3.91667
0.214286	-0.285714	0.114286	-0.285714	-0.285714	-0.619048	0.380952	0.714286	0.114286	22	30	4.08333
-0.414286	-0.114286	0.885714	-0.164286	0.419048	0.752381	-0.914286	-0.914286	0.0857143	21	31	3.08333
0.121429	-0.0285714	0.971429	-0.128571	0.0380952	0.371429	-0.961905	-0.961905	-0.0285714	35	33	2.66667
-0.642857	-1.14286	0.657143	0.857143	-0.142857	-0.142857	0.52381	-0.809524	0.657143	19	23	2.41667
-0.964286	0.685714	1.28571	0.785714	0.952381	1.28571	-2.04762	-1.71429	-0.914286	26	30	1.41667
-1.91429	-1.71429	0.485714	0.835714	0.752381	0.419048	1.08571	0.419048	0.485714	18	28	4.08333
-0.664286	-0.314286	-0.114286	0.585714	-0.247619	0.0857143	0.0857143	0.419048	0.285714	18	20	4.41667
-0.335714	-0.0857143	0.114286	-0.0857143	0.247619	-0.0857143	-0.0857143	-0.0857143	0.314286	29	27	3.41667
-1.22857	-1.42857	0.571429	0.771429	0.104762	0.438095	0.438095	0.104762	0.571429	19	19	3.91667
-0.321429	-1.17143	0.228571	0.428571	0.428571	0.428571	-0.238095	0.428571	0.228571	22	16	3.25
0.128571	-0.371429	0.228571	0.128571	0.295238	-0.0380952	-0.371429	0.295238	-0.171429	29	35	3.16667
