# Supplementary material for: Who are the ‘social Darwinists’? On dispositional determinants of perceiving the social world as competitive jungle
Source: PLoS One. 2021 Aug 11;16(8):e0254434. doi: 10.1371/journal.pone.0254434 (PMC8357178; doi:10.1371/journal.pone.0254434)
Supplement: S4 File — (XLSX) [file pone.0254434.s004.xlsx]

## Sheet: Dataset Study 4
Care	Justice	Loyalty	Authority	Autonomy	Community	Darwinism
4.5	4.5	3.66667	4.66667	4.5	4.16667	3.91667
4.66667	4.83333	4.33333	4.33333	4.75	4.33333	3.5
4.66667	4.5	4.16667	3.33333	4.58333	3.75	3
1	1	1.16667	1.16667	1	1.16667	3.33333
4.33333	4.16667	3.66667	4	4.25	3.83333	2.5
4.83333	4.33333	3.5	4	4.58333	3.75	2.83333
6	6	5	5	6	5	1.25
3.33333	3.83333	4	3.66667	3.58333	3.83333	3.41667
3.33333	3.5	3.5	3.5	3.41667	3.5	3.83333
3.66667	3.66667	3.83333	3.83333	3.66667	3.83333	3.5
5.33333	5.33333	4.16667	3.16667	5.33333	3.66667	3.25
4.16667	4.83333	4.16667	4	4.5	4.08333	2.66667
4	4	3.66667	3.33333	4	3.5	1.5
4.16667	3.66667	3.5	3.16667	3.91667	3.33333	2.16667
4	4	4	4	4	4	3.5
4.33333	4.83333	3.83333	3.33333	4.58333	3.58333	2.58333
5.66667	5.66667	5.5	5	5.66667	5.25	2.75
4.66667	4.5	4.5	5	4.58333	4.75	3.41667
5.16667	4.66667	4	4.33333	4.91667	4.16667	2.33333
5.5	5.5	4.66667	4.83333	5.5	4.75	2.91667
3.66667	4	3.83333	4.16667	3.83333	4	3.33333
4	4	4	4	4	4	3.5
5.5	5.83333	4.16667	3.83333	5.66667	4	3.08333
5.16667	5.16667	5.33333	5.5	5.16667	5.41667	3.66667
4.5	5	1.83333	2.33333	4.75	2.08333	2.5
3.16667	3.16667	3.16667	3.16667	3.16667	3.16667	3.41667
5.83333	5.83333	4.33333	4	5.83333	4.16667	2.41667
3	3	3	3	3	3	3.5
5.83333	5.66667	5	4.5	5.75	4.75	3
4.33333	4	3.83333	3.83333	4.16667	3.83333	3
6	6	6	6	6	6	3.5
4.66667	5	4.83333	4.5	4.83333	4.66667	3.16667
2.83333	3.16667	3.16667	3.83333	3	3.5	3.08333
5.5	5.33333	4.83333	4.5	5.41667	4.66667	2.75
3.33333	2.66667	2.5	2.66667	3	2.58333	3.75
5.33333	5.66667	5	5	5.5	5	2.33333
5.83333	5.33333	5.66667	6	5.58333	5.83333	3.33333
5	5	3.83333	4.16667	5	4	1.91667
5.16667	4.5	3.5	3.16667	4.83333	3.33333	2
4.66667	4	4.16667	4	4.33333	4.08333	2.91667
5	4.66667	3.33333	2.83333	4.83333	3.08333	2.91667
6	6	6	6	6	6	3.83333
5.33333	5.33333	4.33333	3.83333	5.33333	4.08333	2.25
4.83333	4.83333	4.16667	3.83333	4.83333	4	2
5	4.33333	3.5	3.83333	4.66667	3.66667	2.5
3.5	3.5	3.5	3.5	3.5	3.5	3.5
3.5	3.5	3.5	3.5	3.5	3.5	3.5
4.83333	4.83333	4.66667	4.5	4.83333	4.58333	3.5
5.33333	5.16667	3.83333	4	5.25	3.91667	1.66667
3.83333	4	3.83333	3.5	3.91667	3.66667	3.58333
4	5	4.5	4	4.5	4.25	3.83333
5.16667	5.16667	3.83333	4	5.16667	3.91667	2.41667
4	2.83333	3	2.66667	3.41667	2.83333	3.91667
5	5.33333	4	3.83333	5.16667	3.91667	2.41667
5.5	5	5.83333	4.83333	5.25	5.33333	3.25
3.83333	4.16667	3.66667	3.66667	4	3.66667	3.33333
3.16667	3.83333	3.66667	3	3.5	3.33333	3.5
4.66667	4.33333	3.66667	3.83333	4.5	3.75	2.33333
4.83333	4.66667	3.5	2.5	4.75	3	3
4.83333	4.16667	3.83333	4.66667	4.5	4.25	2.5
5.66667	6	6	5.83333	5.83333	5.91667	3.41667
5.83333	5.83333	5.83333	6	5.83333	5.91667	3.5
5.16667	4.83333	4.5	4.33333	5	4.41667	1.25
4.66667	5	5	4.83333	4.83333	4.91667	3.41667
4.83333	5.16667	5.16667	5.16667	5	5.16667	3.41667
5.66667	5.5	4.33333	3.66667	5.58333	4	2.66667
5	5.16667	3.66667	3	5.08333	3.33333	1.91667
4	3.16667	2.66667	3	3.58333	2.83333	2.58333
4.5	5	3.5	3.66667	4.75	3.58333	2.75
5.33333	5.33333	5.33333	4.66667	5.33333	5	2.66667
5.66667	5.5	5.83333	5.33333	5.58333	5.58333	2.33333
5.83333	5.66667	5.83333	5.33333	5.75	5.58333	1.5
5	4.5	4.33333	4.33333	4.75	4.33333	3
5.66667	5.5	4.5	4	5.58333	4.25	2
3	3.33333	3	2.83333	3.16667	2.91667	3.66667
4.83333	4.16667	4.33333	4.33333	4.5	4.33333	2.16667
5.66667	5.33333	4.66667	3.83333	5.5	4.25	1.16667
4	4	4	4	4	4	3.5
5.33333	5.5	5.16667	4	5.41667	4.58333	2.5
3.16667	3.16667	3.33333	3.5	3.16667	3.41667	3.33333
4	4	4	4	4	4	3.5
5.5	5.16667	4.33333	4.66667	5.33333	4.5	2.66667
3.5	4.83333	4.5	4.5	4.16667	4.5	3.08333
3.33333	3.66667	3.16667	3.5	3.5	3.33333	3.41667
5.16667	4.83333	3.83333	3.83333	5	3.83333	3.33333
4	4	3.83333	3.66667	4	3.75	3.25
5.33333	5.16667	3.83333	4	5.25	3.91667	1.91667
4.5	4.5	3.5	3.5	4.5	3.5	2.66667
5.66667	5.16667	4.83333	5.5	5.41667	5.16667	3.16667
4.5	4.5	3.66667	3.66667	4.5	3.66667	4.08333
3.33333	3.66667	3.66667	3.33333	3.5	3.5	3.08333
4.66667	5	4.5	4	4.83333	4.25	3.08333
4.5	4.5	4.5	4.5	4.5	4.5	3.58333
4.16667	3.83333	3.83333	4	4	3.91667	3
4	4	4	4	4	4	3.5
5	5	5	5	5	5	3.5
4.5	4.33333	4.33333	3.83333	4.41667	4.08333	2.41667
4.33333	4	3.83333	3.66667	4.16667	3.75	4.08333
4	3.33333	4.16667	2.66667	3.66667	3.41667	3.41667
5.16667	4.5	4.16667	3.83333	4.83333	4	1.25
4.5	3.5	4.16667	3.5	4	3.83333	2.58333
4.16667	4.5	4.83333	4.83333	4.33333	4.83333	1.5
3	3.5	3	3.5	3.25	3.25	3.83333
5.33333	5.16667	4.83333	5.16667	5.25	5	2.91667
4.66667	4.33333	4.33333	4	4.5	4.16667	3
5.5	4.66667	4.16667	4.16667	5.08333	4.16667	2.08333
5.83333	5.33333	4.66667	3.83333	5.58333	4.25	1.83333
3.66667	3.66667	3.83333	3.5	3.66667	3.66667	3.33333
5	5	4.5	5	5	4.75	3
5.66667	5	4.33333	4.33333	5.33333	4.33333	2.16667
3.5	3.5	3.5	3.5	3.5	3.5	3.83333
6	6	6	6	6	6	3.5
5.5	5	4.33333	4.5	5.25	4.41667	2.66667
4.5	5	5	4.83333	4.75	4.91667	3.33333
4.83333	4.66667	3.66667	3	4.75	3.33333	3.83333
3.16667	3.16667	3.5	3.16667	3.16667	3.33333	2.91667
4.83333	4.66667	4.16667	4.66667	4.75	4.41667	2.58333
4.33333	4.5	4.33333	4.33333	4.41667	4.33333	3.08333
4.66667	4.16667	4.33333	3.33333	4.41667	3.83333	2.25
4.83333	5.16667	5	5.33333	5	5.16667	3.5
5.83333	5.66667	4.83333	4	5.75	4.41667	1.58333
3.83333	3.16667	3.66667	3.83333	3.5	3.75	3.58333
3.16667	3.66667	3	3.5	3.41667	3.25	3.58333
6	6	6	6	6	6	3.5
4.33333	4.33333	2.33333	3.83333	4.33333	3.08333	2.08333
4.83333	4.83333	4.5	3.83333	4.83333	4.16667	2.75
4.83333	4.83333	4.66667	4.5	4.83333	4.58333	3.75
4.33333	4	4	3.83333	4.16667	3.91667	3.41667
3.83333	3.5	3	3.33333	3.66667	3.16667	3.41667
4.33333	4.83333	4.16667	4.16667	4.58333	4.16667	2.08333
4.5	4.5	4.66667	4.33333	4.5	4.5	3.5
5.33333	5.5	4.5	5.5	5.41667	5	3.25
3.66667	3.66667	3.83333	3.83333	3.66667	3.83333	3.33333
3.16667	3.33333	3.5	3.83333	3.25	3.66667	3.58333
3	3	3	3	3	3	3.41667
4.5	4.66667	4.16667	3.83333	4.58333	4	3.25
4	4.33333	3.83333	4.5	4.16667	4.16667	3.75
2.66667	3.66667	3	4.16667	3.16667	3.58333	4
3.83333	3.83333	3.66667	4	3.83333	3.83333	3.33333
4.66667	5.5	4.33333	3.66667	5.08333	4	3.08333
5.33333	5.5	4.5	3.83333	5.41667	4.16667	1.91667
4.33333	4.83333	4	3.5	4.58333	3.75	2.33333
5.5	5.5	5.33333	3.5	5.5	4.41667	2.91667
3.5	3.5	3.83333	3.5	3.5	3.66667	3.58333
5.83333	5.83333	5.33333	4.5	5.83333	4.91667	2.5
4	4	4	4	4	4	3.5
4.83333	4.83333	4.66667	4.66667	4.83333	4.66667	3.41667
5.16667	4.83333	4	3.66667	5	3.83333	2.16667
5.66667	5.66667	4.16667	3.33333	5.66667	3.75	2.5
3.83333	3	4.16667	3.83333	3.41667	4	3.5
4	3.83333	4	4	3.91667	4	3.5
4.16667	3.33333	4.16667	3.33333	3.75	3.75	3.25
5.66667	5.5	4	3.83333	5.58333	3.91667	3.16667
4	4	4	4	4	4	3.5
3	3	3	3	3	3	3.5
5.66667	5.66667	6	6	5.66667	6	3.5
5.33333	5	5.33333	4	5.16667	4.66667	2.25
3.5	3.16667	3.83333	3.5	3.33333	3.66667	3.25
5.33333	5.16667	4.5	4.33333	5.25	4.41667	2.16667
5.16667	5.16667	4.5	4.66667	5.16667	4.58333	2.66667
5	5.33333	4.66667	4.66667	5.16667	4.66667	3.33333
4.5	4.83333	3.33333	2.83333	4.66667	3.08333	3.5
5	4.5	4.33333	3.16667	4.75	3.75	2.5
3.5	3.5	3.5	3.5	3.5	3.5	3.83333
5.16667	5	4	4.16667	5.08333	4.08333	1.5
4.33333	4.33333	4.83333	3.66667	4.33333	4.25	3.16667
5.33333	5	5.33333	4	5.16667	4.66667	1.91667
4	3.66667	3.5	3.33333	3.83333	3.41667	3.25
5	5	5	5	5	5	3.5
4	4	4	4	4	4	3.25
5.5	6	5.83333	5.5	5.75	5.66667	2.25
4.16667	4	4	3.66667	4.08333	3.83333	3
3.5	3	3.66667	3.66667	3.25	3.66667	3.66667
5.16667	5.33333	4.83333	5.16667	5.25	5	2.08333
2.5	2.5	2.5	2.5	2.5	2.5	3.5
5	5	4.5	3.66667	5	4.08333	2.5
4.16667	4.16667	4	4	4.16667	4	3.5
3.5	3.66667	3.16667	3.5	3.58333	3.33333	3.41667
3.5	3.66667	2.5	2.5	3.58333	2.5	3.66667
5.16667	4.33333	3.66667	3.66667	4.75	3.66667	2.41667
4.16667	4.66667	3.16667	3.66667	4.41667	3.41667	2.33333
5	5	3.33333	3.5	5	3.41667	2.33333
3.33333	2.5	3.16667	2.16667	2.91667	2.66667	3.08333
3.33333	3.33333	3.66667	3.5	3.33333	3.58333	3.5
4.5	4.33333	4	4	4.41667	4	3.58333
4.16667	3.83333	3.83333	4.16667	4	4	3.33333
5.16667	5.5	4.83333	3.5	5.33333	4.16667	2.08333
5.83333	5.83333	5.66667	5.16667	5.83333	5.41667	1.33333
4.16667	3.66667	3.5	3.33333	3.91667	3.41667	3.5
4.5	4.33333	4.16667	3.5	4.41667	3.83333	3.5
4.33333	4.16667	3.83333	2.66667	4.25	3.25	3
4	4	4	4	4	4	3.58333
5	4.5	4.33333	4.33333	4.75	4.33333	2.5
6	5	4.66667	4.66667	5.5	4.66667	2.66667
3.83333	4	3.66667	3.16667	3.91667	3.41667	3.33333
5	5.66667	4.33333	3.66667	5.33333	4	2.08333
4.33333	3.66667	3.83333	3.5	4	3.66667	2.91667
5.5	5.66667	5	5.66667	5.58333	5.33333	2.25
3.66667	3.33333	3.83333	3.83333	3.5	3.83333	3.5
5	4.5	4.66667	4.5	4.75	4.58333	2.5
4.33333	4	4	4.33333	4.16667	4.16667	3.58333
3.5	4	3.83333	3.83333	3.75	3.83333	3.58333
6	6	3.66667	2.33333	6	3	1.16667
5.33333	5	4.33333	3.5	5.16667	3.91667	3.08333
5.16667	5.33333	4.5	2.83333	5.25	3.66667	2.41667
4.83333	4.83333	4.83333	4.83333	4.83333	4.83333	3.33333
5	4.83333	4	3	4.91667	3.5	1.33333
5.16667	4.66667	3.83333	3.66667	4.91667	3.75	2.58333
3	3.5	3.83333	4	3.25	3.91667	3.41667
4.5	4.5	4.33333	4.33333	4.5	4.33333	3
4	4	4	4	4	4	3.5
4.5	4.66667	4.66667	4.33333	4.58333	4.5	2.25
4.16667	4.5	3	3.16667	4.33333	3.08333	3.66667
4	4.16667	4	3.83333	4.08333	3.91667	3.5
5.83333	5.33333	4.33333	4.33333	5.58333	4.33333	2.33333
3.5	3.5	3.5	3.5	3.5	3.5	3.83333
4.5	4.5	4.33333	4.33333	4.5	4.33333	3.41667
5.33333	5.16667	4.33333	4.66667	5.25	4.5	1.5
4.33333	5	4	3.83333	4.66667	3.91667	2.91667
5.5	5.5	4.66667	4.5	5.5	4.58333	1.58333
6	6	6	6	6	6	3.5
4.5	4.16667	3.33333	3.83333	4.33333	3.58333	3.41667
5.16667	5	4.5	3.33333	5.08333	3.91667	2.66667
4	3.83333	4.16667	3.5	3.91667	3.83333	3.5
4.5	4.5	4.33333	4.16667	4.5	4.25	2.91667
4.5	4.16667	3.66667	3.83333	4.33333	3.75	3.75
4.83333	5.33333	4	3.33333	5.08333	3.66667	3
5.33333	5.33333	2	2.33333	5.33333	2.16667	2.58333
4.5	4.33333	4.16667	3.66667	4.41667	3.91667	2.5
4.16667	4.66667	4	3.66667	4.41667	3.83333	2.66667
5	5	4.5	4.33333	5	4.41667	2
4.33333	4.16667	4.33333	4.16667	4.25	4.25	3.08333
4.33333	4	4	4	4.16667	4	3.5
5.16667	5.16667	4.83333	4.33333	5.16667	4.58333	2.5
5.16667	5	4.16667	4.33333	5.08333	4.25	1.41667
3.5	4	3.5	4	3.75	3.75	3.5
5.16667	5	2.83333	2.83333	5.08333	2.83333	1.41667
2.5	3.16667	4	3.33333	2.83333	3.66667	3.58333
5	4.66667	4	3.83333	4.83333	3.91667	3
5	5.5	4.5	4.5	5.25	4.5	2.91667
5.16667	4.83333	3.16667	4.16667	5	3.66667	1.33333
3	4	3	4	3.5	3.5	3.83333
4.33333	3.66667	3.83333	3.83333	4	3.83333	2.41667
4.5	4.83333	4	4.16667	4.66667	4.08333	2.66667
5.5	5.16667	4.66667	3.83333	5.33333	4.25	1.83333
5	4	3.33333	3.16667	4.5	3.25	2.58333
4.5	4.66667	3.33333	3.83333	4.58333	3.58333	2.75
5.33333	4.33333	5	4.5	4.83333	4.75	2.08333
3.5	3.5	3.5	3.5	3.5	3.5	3.5
4.66667	4.5	4.16667	4	4.58333	4.08333	3.16667
3.83333	4.33333	3.5	3.33333	4.08333	3.41667	3.33333
4.83333	5.33333	3.66667	4	5.08333	3.83333	3.5
4.16667	4	4.16667	3.5	4.08333	3.83333	2.91667
4.5	4.5	3.83333	3.66667	4.5	3.75	2.83333
5	4.66667	3.83333	3.5	4.83333	3.66667	2.66667
5.33333	4.16667	3.33333	3.16667	4.75	3.25	1.75
4.16667	4.33333	4.83333	4.66667	4.25	4.75	1.75
4	4	4	4	4	4	3.41667
5	4.33333	4.16667	3.83333	4.66667	4	2.41667
4.5	4.33333	3.83333	4.33333	4.41667	4.08333	3.16667
5.5	5.33333	4.66667	4.66667	5.41667	4.66667	1.58333
6	6	4.5	4.83333	6	4.66667	3.41667
5	5	4	4.33333	5	4.16667	2.41667
5	4.66667	4.5	4.33333	4.83333	4.41667	3.41667
3.83333	3.83333	3.66667	3	3.83333	3.33333	2.08333
5	5.5	4.16667	3.83333	5.25	4	2.5
4.66667	5.33333	4.33333	3.66667	5	4	2.41667
4.5	4.16667	4.16667	2.66667	4.33333	3.41667	2.91667
5.33333	4.66667	4.66667	4.5	5	4.58333	2.58333
4.66667	4.5	3.66667	3.33333	4.58333	3.5	2.83333
5.33333	4.83333	3.83333	3.66667	5.08333	3.75	2.58333
5.33333	5.16667	4.5	4.16667	5.25	4.33333	3.25
2.83333	3.16667	3.66667	3.5	3	3.58333	3
3.66667	3.83333	3.33333	3.33333	3.75	3.33333	3.41667
4	4.5	3	2.83333	4.25	2.91667	2.58333
4.83333	4.16667	4.5	3.83333	4.5	4.16667	2.41667
3.33333	3.5	3.33333	4.5	3.41667	3.91667	3.33333
4.66667	4.66667	4.83333	4.66667	4.66667	4.75	3.16667
5.33333	5	5	4.16667	5.16667	4.58333	3
5	5.33333	3	1.5	5.16667	2.25	2.41667
4.16667	4.5	3.33333	3.33333	4.33333	3.33333	3.08333
4	4	3.83333	3.66667	4	3.75	3.5
5.66667	5.83333	3.16667	1.66667	5.75	2.41667	2.58333
4.83333	4.33333	4	3.83333	4.58333	3.91667	3.5
3.83333	3.83333	3.16667	2.83333	3.83333	3	3.5
4.16667	4.16667	4	4	4.16667	4	3.41667
5	5	5	5	5	5	2
4	4	4	4	4	4	3.5
4	4	4	3.83333	4	3.91667	3.33333
4.5	4.66667	4.5	3.83333	4.58333	4.16667	3.08333
4.5	4.66667	4.33333	4	4.58333	4.16667	2.25
4	4	4	4.16667	4	4.08333	3.5
5.5	5.66667	4.33333	4	5.58333	4.16667	2.08333
4.66667	4.83333	4.33333	4.83333	4.75	4.58333	2
5.66667	5.83333	4.33333	4.33333	5.75	4.33333	1.41667
3.33333	3.83333	3.83333	4	3.58333	3.91667	3.91667
5.5	5.33333	4.83333	5.16667	5.41667	5	3.58333
5.66667	4.5	3.83333	3	5.08333	3.41667	1.66667
5.66667	5	4.66667	4	5.33333	4.33333	2.91667
4.5	4.83333	4	4.33333	4.66667	4.16667	1.83333
4	3.83333	4	3.83333	3.91667	3.91667	3.5
5.16667	4.83333	4.5	4	5	4.25	2.75
5.33333	4.5	3.83333	2.83333	4.91667	3.33333	2.25
4.83333	4	4.5	4.16667	4.41667	4.33333	3.08333
4.5	4.66667	4.5	3.83333	4.58333	4.16667	2.5
5.66667	5.83333	5.16667	4.66667	5.75	4.91667	2.08333
4	4	4	4	4	4	3.58333
4.83333	4.5	3.83333	3	4.66667	3.41667	3
3.66667	5	4.16667	3.66667	4.33333	3.91667	3.5
4	3.5	3.5	3.5	3.75	3.5	3.5
3.83333	3.66667	3.5	3.33333	3.75	3.41667	3.16667
4.16667	4.5	3.66667	3.66667	4.33333	3.66667	2.33333
5.66667	4	2.16667	2.16667	4.83333	2.16667	1.5
4	4	4	3.83333	4	3.91667	2.33333
5.5	5.16667	4.83333	5	5.33333	4.91667	2.25
5.83333	5	2.83333	3	5.41667	2.91667	3.16667
5.33333	5.33333	4.33333	4	5.33333	4.16667	1.83333
4.66667	4.33333	3.83333	4.16667	4.5	4	1.91667
5.16667	5.33333	4.33333	4.33333	5.25	4.33333	2.91667
5	5	4.16667	4.16667	5	4.16667	2.91667
4.83333	4.83333	4.16667	3	4.83333	3.58333	3
5.83333	5	4.83333	4.66667	5.41667	4.75	1.41667
4	4.16667	4.16667	3.83333	4.08333	4	3.5
5.16667	5.16667	4.66667	3.83333	5.16667	4.25	1.83333
5.16667	5	4.33333	3.83333	5.08333	4.08333	1.83333
5	5	5	5	5	5	2.5
4.33333	3.83333	3.66667	3.83333	4.08333	3.75	3.08333
4.5	4.66667	4	4.83333	4.58333	4.41667	2.41667
5	5.5	3.83333	2.83333	5.25	3.33333	1.33333
6	6	6	6	6	6	3.5
4.33333	4.33333	3.83333	3.83333	4.33333	3.83333	3.33333
3.33333	3.66667	3.33333	3.83333	3.5	3.58333	3.75
4.5	4.33333	3.83333	3.5	4.41667	3.66667	3.41667
4.16667	4	3.66667	3.5	4.08333	3.58333	3
5.16667	5.16667	5.16667	5	5.16667	5.08333	2.25
5.16667	5	4.66667	4.66667	5.08333	4.66667	2.33333
5.16667	4.16667	3.33333	3.5	4.66667	3.41667	1.75
5.66667	5	5.33333	4.83333	5.33333	5.08333	1.16667
5.5	5.33333	4.16667	4	5.41667	4.08333	1.5
5	5	4.33333	3.33333	5	3.83333	1.41667
4.5	3.83333	3.83333	3.33333	4.16667	3.58333	2.25
5.83333	5.16667	4.33333	4.16667	5.5	4.25	2
4.66667	4.83333	4.5	4.33333	4.75	4.41667	2.25
6	6	6	6	6	6	1.08333
4.5	4.5	3.66667	4.16667	4.5	3.91667	2.83333
5.33333	4.5	4	4.16667	4.91667	4.08333	2.08333
4	4	4	4	4	4	3.5
5.16667	5.16667	4.83333	4.33333	5.16667	4.58333	2
5.5	5.33333	4.83333	4	5.41667	4.41667	2.08333
4.66667	5	4.66667	3.33333	4.83333	4	3
5	5	4.83333	4.83333	5	4.83333	3
4.16667	4.16667	4.16667	4.16667	4.16667	4.16667	3.5
3.5	3.33333	2.33333	3.5	3.41667	2.91667	4.33333
5	5.5	5.33333	3.83333	5.25	4.58333	3.91667
4	4.16667	4.5	3.83333	4.08333	4.16667	2.58333
5.16667	5.16667	4.33333	3.16667	5.16667	3.75	1.25
3.83333	4	3.66667	3.83333	3.91667	3.75	3.33333
4.16667	3.66667	3.33333	3.83333	3.91667	3.58333	3.33333
5.16667	5	4	4.83333	5.08333	4.41667	3
4	4	4	4	4	4	3.5
4.83333	5	4.5	4.16667	4.91667	4.33333	2.41667
5.5	5.16667	4.16667	4.66667	5.33333	4.41667	2
5.33333	5.33333	5	5	5.33333	5	1.91667
5.16667	5	4.33333	3.5	5.08333	3.91667	3
4.83333	4.83333	4.83333	4.66667	4.83333	4.75	3.5
4.83333	5.33333	4.5	3.66667	5.08333	4.08333	2.66667
5.16667	5.5	4	3.5	5.33333	3.75	2.41667
5.83333	6	5.5	5.5	5.91667	5.5	2.25
5.16667	5.16667	4.33333	3.83333	5.16667	4.08333	2.16667
5	5.33333	5	4.33333	5.16667	4.66667	3.5
4.83333	4.33333	4.16667	4.5	4.58333	4.33333	2.5
4.83333	5	5	4.5	4.91667	4.75	3
5.5	4	2.83333	2.83333	4.75	2.83333	1.83333
4	4	4	4	4	4	3.5
5.5	5.33333	5	4.33333	5.41667	4.66667	1.75
5.66667	5.33333	4.33333	3.16667	5.5	3.75	1.75
3.16667	4.16667	3.33333	4.33333	3.66667	3.83333	4
4.66667	5	4.5	3.83333	4.83333	4.16667	1.25
5.16667	4.83333	4.66667	4.66667	5	4.66667	2.33333
5	4.83333	4.33333	4	4.91667	4.16667	1.83333
6	5.33333	5.16667	4.5	5.66667	4.83333	2.16667
3.66667	4	3.5	4	3.83333	3.75	3.08333
5.66667	5.16667	4.5	4.5	5.41667	4.5	2.08333
4.83333	5	4	3.33333	4.91667	3.66667	2.08333
4.83333	5	3.5	4	4.91667	3.75	2.91667
5.33333	4.16667	3.33333	3.66667	4.75	3.5	2.5
5.66667	5.16667	5.16667	4.66667	5.41667	4.91667	2.16667
4.5	4	3.5	3.16667	4.25	3.33333	2.91667
5.33333	5	4.33333	4.16667	5.16667	4.25	2.16667
4.66667	4.5	3.66667	3.5	4.58333	3.58333	2.91667
4.16667	4.16667	4.16667	4.16667	4.16667	4.16667	3.08333
6	5.33333	5	3.83333	5.66667	4.41667	1.75
6	5.5	4.66667	4.33333	5.75	4.5	1.91667
5.66667	5.83333	4	3.66667	5.75	3.83333	2
5.33333	5.5	4.16667	3.33333	5.41667	3.75	1.83333
5	5.16667	4.33333	3.5	5.08333	3.91667	2.5
6	6	6	6	6	6	3.5
5.33333	5	4	4	5.16667	4	3.08333
4	4	3.5	3.5	4	3.5	3.41667
5.66667	5.16667	4.16667	3.5	5.41667	3.83333	1.41667
6	5.16667	5.16667	5.16667	5.58333	5.16667	1
4.16667	4.16667	3.83333	3.5	4.16667	3.66667	3
5	5	4	4	5	4	3.41667
4.33333	4.16667	4.33333	4.33333	4.25	4.33333	3.58333
5.16667	4.83333	3.33333	2.66667	5	3	2.83333
5.83333	5.66667	5.5	4.83333	5.75	5.16667	1.58333
4.5	4.66667	5	4.33333	4.58333	4.66667	3.58333
4	4.33333	4	4.16667	4.16667	4.08333	3.66667
4.33333	4.83333	3.83333	3	4.58333	3.41667	3.58333
4	4	4	4	4	4	3.33333
4	4.33333	4.16667	4.16667	4.16667	4.16667	2.25
3	3	3	3	3	3	3.33333
5	4.33333	4.66667	4.5	4.66667	4.58333	3
5.83333	6	4	3.83333	5.91667	3.91667	1.5
5.66667	5.83333	4.5	4.33333	5.75	4.41667	1.66667
4.66667	4.16667	3.5	4.16667	4.41667	3.83333	3
5.33333	5.5	4.5	4.33333	5.41667	4.41667	2.25
4.66667	4.16667	4.83333	4.5	4.41667	4.66667	3.58333
4	3.66667	3.83333	3.83333	3.83333	3.83333	3.08333
5.83333	5.16667	4.83333	4.16667	5.5	4.5	1.91667
4.5	5	5	5.16667	4.75	5.08333	3.33333
5.33333	5.33333	4.16667	3.66667	5.33333	3.91667	2.5
5	5.16667	4.66667	4.66667	5.08333	4.66667	2.33333
4.66667	4.83333	4	4.33333	4.75	4.16667	3.25
3.5	3.5	4.33333	3.5	3.5	3.91667	4.5
5.33333	5.66667	4	3.83333	5.5	3.91667	2
4	4	4	4	4	4	3.41667
5	5.5	3.5	3.33333	5.25	3.41667	1.58333
4	4	4	4	4	4	3.08333
4.66667	4.5	4.83333	4.66667	4.58333	4.75	3.25
4	4	4	3.83333	4	3.91667	3.16667
5	5	4.5	4.83333	5	4.66667	2.66667
4.16667	4.33333	4.5	4.5	4.25	4.5	3.5
5.16667	5.5	4.16667	3.5	5.33333	3.83333	1.33333
4.66667	4.83333	4.33333	3.83333	4.75	4.08333	2.75
4.16667	4.16667	4.33333	3.83333	4.16667	4.08333	2.83333
3.83333	3.83333	3.66667	3.5	3.83333	3.58333	3.58333
5.16667	5.16667	4.5	4.16667	5.16667	4.33333	3.25
4	4	3.83333	3.66667	4	3.75	3.5
4	4	4	4	4	4	3.5
5.5	4.5	3.16667	4	5	3.58333	1.83333
4.66667	5	4.16667	4.16667	4.83333	4.16667	2.5
5.33333	5	4.66667	3.83333	5.16667	4.25	1.91667
5.33333	5	4.5	4	5.16667	4.25	2.33333
5.33333	6	4.33333	4.66667	5.66667	4.5	1.75
4	4	4	4	4	4	3.16667
4.83333	5	4	4.33333	4.91667	4.16667	2.41667
5.33333	5.16667	4.5	4.33333	5.25	4.41667	2.08333
4.83333	4.5	4.5	3.83333	4.66667	4.16667	2.83333
5	5	5	5	5	5	3.5
5.16667	5.66667	5.16667	5	5.41667	5.08333	3.25
4.66667	3.66667	3.33333	3.16667	4.16667	3.25	2.33333
6	5.33333	5.16667	4.5	5.66667	4.83333	1.66667
5.33333	5.5	4.16667	4	5.41667	4.08333	2.33333
4.83333	4	4	4.16667	4.41667	4.08333	1.66667
5.66667	4.66667	4	4.33333	5.16667	4.16667	3.58333
5.16667	5	4.16667	2.83333	5.08333	3.5	2.66667
4.33333	4.83333	3.5	3.16667	4.58333	3.33333	1.75
5.66667	5.5	4.16667	4	5.58333	4.08333	2.16667
5.16667	5	4.83333	4.5	5.08333	4.66667	2.25
3.16667	3.5	3.5	4	3.33333	3.75	3.5
4	4.16667	4	4	4.08333	4	3.5
5.16667	4.83333	4.16667	3.5	5	3.83333	3.16667
5.83333	5.83333	5	4.33333	5.83333	4.66667	2.75
4.66667	4.33333	4.5	4.5	4.5	4.5	3.16667
5.33333	5.83333	4.83333	4	5.58333	4.41667	2.5
4.33333	3.83333	3.5	3.66667	4.08333	3.58333	2.33333
5.16667	4.83333	4.16667	2.83333	5	3.5	1.5
5.33333	5.33333	5.16667	4.33333	5.33333	4.75	3.08333
4.5	5.16667	4.66667	4.33333	4.83333	4.5	2
4.66667	4.66667	4.5	4.16667	4.66667	4.33333	3.41667
5	5	3.83333	3.66667	5	3.75	2.16667
5.33333	5.66667	4.83333	4.83333	5.5	4.83333	1.91667
5.16667	5	4.5	4.16667	5.08333	4.33333	2.08333
4.16667	4.33333	4	3.83333	4.25	3.91667	3.16667
4.5	4.5	4.5	4.5	4.5	4.5	3.16667
4.5	4.5	4.83333	4.16667	4.5	4.5	3.5
5.66667	5	4	3.33333	5.33333	3.66667	2.16667
4.5	5.33333	2.83333	2.66667	4.91667	2.75	2.5
4	4.16667	4.33333	4.33333	4.08333	4.33333	3.5
4.16667	4.5	4.33333	5.66667	4.33333	5	3
4.5	4.5	4.5	4.5	4.5	4.5	3.83333
5.16667	4.33333	4.33333	3.5	4.75	3.91667	2.33333
5.66667	6	5.5	5	5.83333	5.25	2
5.16667	5.33333	4.16667	4.5	5.25	4.33333	2.16667
4.5	4.66667	3.83333	4	4.58333	3.91667	1.41667
5.16667	5.33333	5.66667	4	5.25	4.83333	2.66667
4	4	4	4	4	4	3.5
5.66667	5.83333	4.66667	4	5.75	4.33333	3.16667
4.16667	4.33333	4.33333	4.33333	4.25	4.33333	3.5
4.83333	5.66667	4.33333	4.66667	5.25	4.5	1.75
4.83333	4.83333	4.83333	4.83333	4.83333	4.83333	3.91667
5.66667	6	4.5	4.16667	5.83333	4.33333	1.16667
4.83333	4.66667	3.33333	3.5	4.75	3.41667	2.83333
5	5.5	4.16667	3	5.25	3.58333	1
5	5	4	3.66667	5	3.83333	1.41667
6	5.16667	5.5	5.33333	5.58333	5.41667	3.5
5.5	5.33333	4	4.66667	5.41667	4.33333	2.58333
3.33333	4.16667	2.83333	3.5	3.75	3.16667	4.33333
5.5	4.83333	4.33333	4.33333	5.16667	4.33333	1.91667
5.16667	5.16667	4.5	4.83333	5.16667	4.66667	2
5.66667	5.66667	4.33333	4.33333	5.66667	4.33333	3.16667
4	4	4	4	4	4	2.75
4.83333	4.5	3.83333	3.83333	4.66667	3.83333	2.25
4.66667	5	4.5	4.66667	4.83333	4.58333	2.66667
5.33333	4.83333	4.66667	3.33333	5.08333	4	1.66667
5.66667	4.83333	3.33333	3.66667	5.25	3.5	1.33333
5.5	5.16667	4.16667	4.16667	5.33333	4.16667	1.83333
4.83333	4.5	4.5	4	4.66667	4.25	3.33333
3.83333	3.66667	3.5	4	3.75	3.75	3.66667
4.33333	4.33333	3.33333	3.66667	4.33333	3.5	3.16667
4.66667	5	4.33333	4.33333	4.83333	4.33333	3
5.5	5.16667	4.16667	4.33333	5.33333	4.25	2.08333
6	5.5	3	2.83333	5.75	2.91667	3.08333
5.66667	5.66667	4.16667	4	5.66667	4.08333	3
5	4.83333	4.16667	3.16667	4.91667	3.66667	2
4.16667	3.5	4	3.83333	3.83333	3.91667	3.16667
3.83333	4	3.83333	3.83333	3.91667	3.83333	3.08333
5.16667	4.83333	4.16667	4.16667	5	4.16667	3.58333
4.5	4.16667	4	3.66667	4.33333	3.83333	3.5
5.16667	4.83333	4.5	4	5	4.25	3.91667
3.33333	4.16667	3.33333	4.16667	3.75	3.75	4
4.83333	5.16667	4.33333	4.33333	5	4.33333	2.08333
5.16667	3.83333	3.83333	4.33333	4.5	4.08333	1.33333
5.16667	4.16667	4.66667	3.33333	4.66667	4	2.83333
5.66667	4.66667	4.5	3.66667	5.16667	4.08333	2.25
4.83333	5	4.33333	3.83333	4.91667	4.08333	2
5	5	3.66667	4.33333	5	4	2.5
4.83333	4.5	4.33333	3.5	4.66667	3.91667	3
4.66667	4.66667	4.5	4.16667	4.66667	4.33333	3.66667
4.66667	4.16667	4.16667	4	4.41667	4.08333	2.83333
5.5	5.16667	3.83333	3.16667	5.33333	3.5	2.25
5.5	5.16667	4	4	5.33333	4	1.5
4.5	4.5	4.33333	4.33333	4.5	4.33333	2.83333
4.33333	5	4.5	4.83333	4.66667	4.66667	2
4.66667	4	5.16667	5.16667	4.33333	5.16667	3.5
4.83333	4.5	4.5	4.16667	4.66667	4.33333	2.66667
6	6	6	5.16667	6	5.58333	1.5
5	5	4.5	4.66667	5	4.58333	2.16667
5.33333	6	5.16667	4.33333	5.66667	4.75	1.83333
4.16667	4.33333	4.33333	4.16667	4.25	4.25	3.5
4.5	4	3.66667	3.66667	4.25	3.66667	2.75
5	5.16667	2.5	3.66667	5.08333	3.08333	3.33333
5	4.16667	3.5	4	4.58333	3.75	2.41667
4	4	4	4	4	4	3.5
4.66667	4.33333	4.33333	4.16667	4.5	4.25	3
5.5	5.5	5	5	5.5	5	2.33333
3.66667	3.66667	2.83333	3	3.66667	2.91667	3.25
5.16667	5.16667	4.33333	4.33333	5.16667	4.33333	2.25
4.66667	4.5	4.5	3.83333	4.58333	4.16667	2.83333
4.5	4.83333	3.66667	4	4.66667	3.83333	2.08333
5	4.83333	4.66667	4.16667	4.91667	4.41667	2.58333
4.5	4.66667	3.83333	4	4.58333	3.91667	3.41667
5.5	5.5	4	4	5.5	4	1.33333
3.5	4.66667	3.83333	3.83333	4.08333	3.83333	2.25
4.5	4.83333	4.66667	4	4.66667	4.33333	2.83333
3.5	3.83333	3.83333	4.33333	3.66667	4.08333	3.66667
5.33333	5.16667	4.5	4.16667	5.25	4.33333	2.33333
4.83333	4.66667	4.5	3.66667	4.75	4.08333	2.16667
4.83333	4.66667	3.83333	3.66667	4.75	3.75	2.91667
3.5	3.83333	4	3.66667	3.66667	3.83333	3.41667
5.16667	5.33333	4.83333	4.5	5.25	4.66667	2.16667
4.66667	4.5	4	3.16667	4.58333	3.58333	3.58333
5.16667	5.33333	5.5	4.33333	5.25	4.91667	3.5
4.83333	4.66667	4	3.66667	4.75	3.83333	2.08333
4.33333	4.5	3.66667	3.66667	4.41667	3.66667	2.83333
5	5	4.5	5.16667	5	4.83333	1.33333
5.66667	5.33333	4.5	4.33333	5.5	4.41667	1.25
5	5	5	5	5	5	3.5
5	5	4.33333	4.33333	5	4.33333	2.83333
4	5.16667	4	4.83333	4.58333	4.41667	2.75
5	5	4.16667	3.66667	5	3.91667	2.33333
5.83333	5.5	4.83333	5	5.66667	4.91667	3.25
5.5	5.5	5.16667	5.16667	5.5	5.16667	3.5
5.5	5.16667	5.16667	5.5	5.33333	5.33333	3.5
5	5	4.66667	5	5	4.83333	2.66667
4.33333	4.16667	4	4.16667	4.25	4.08333	3.16667
5.33333	5.16667	4.66667	4.83333	5.25	4.75	2.66667
5.16667	5	4.5	3.33333	5.08333	3.91667	2.5
5	4.83333	4	4.33333	4.91667	4.16667	2.66667
4.33333	4.16667	4	3.83333	4.25	3.91667	3.16667
4.83333	5.33333	3.5	4	5.08333	3.75	2.33333
5.83333	4.83333	5.16667	4.66667	5.33333	4.91667	3.16667
3.5	3.66667	3.16667	3	3.58333	3.08333	3.75
5.83333	6	5.66667	6	5.91667	5.83333	3.41667
4	4.16667	3.66667	3.5	4.08333	3.58333	2.83333
4.5	4.83333	3.66667	3.66667	4.66667	3.66667	2.5
4.83333	4.16667	4	3.83333	4.5	3.91667	2.58333
4.5	5.16667	3.66667	4.33333	4.83333	4	2.5
2.5	2.5	2.5	2.5	2.5	2.5	3.5
5.83333	4.83333	4.5	4.33333	5.33333	4.41667	1.75
4.83333	5.5	3.16667	2.33333	5.16667	2.75	2.08333
5.16667	5.16667	4.5	4.5	5.16667	4.5	2.91667
5.5	4.66667	5	4.33333	5.08333	4.66667	2
5.5	5.66667	5	5.5	5.58333	5.25	2
4.5	4	3.66667	4.16667	4.25	3.91667	2.66667
5.16667	5.16667	4.83333	3.5	5.16667	4.16667	1.91667
4.83333	4.33333	4.33333	3.83333	4.58333	4.08333	2.58333
5.5	5	4.16667	4	5.25	4.08333	2.41667
4.33333	4.33333	3.83333	4	4.33333	3.91667	3
4.66667	4.5	4	4.33333	4.58333	4.16667	3
5.33333	4.83333	3.83333	3.33333	5.08333	3.58333	2.83333
4.5	4.66667	4.16667	4.33333	4.58333	4.25	4
5.83333	5.16667	4.83333	4.66667	5.5	4.75	1.58333
5.33333	5.33333	5.33333	4.83333	5.33333	5.08333	3.66667
4.16667	4.5	4	3.66667	4.33333	3.83333	3.5
4.33333	4.16667	3.66667	3.83333	4.25	3.75	3
5.5	5.5	4.33333	4.16667	5.5	4.25	2.58333
4.66667	4.66667	4.33333	3.5	4.66667	3.91667	3.33333
5.5	5	4.5	4	5.25	4.25	3.16667
5.5	5	4.16667	4.5	5.25	4.33333	3.41667
3.83333	3.33333	3.83333	4.33333	3.58333	4.08333	3.33333
5.33333	5.5	4.16667	4	5.41667	4.08333	1.83333
6	5.83333	5.66667	5.16667	5.91667	5.41667	2.5
4.83333	4.83333	4.16667	3.83333	4.83333	4	2.25
5.5	5.66667	5.66667	4.83333	5.58333	5.25	1.41667
5.33333	5.33333	4.66667	4.5	5.33333	4.58333	2.66667
5.16667	4.5	4.33333	4.33333	4.83333	4.33333	2.33333
5.83333	5.83333	5.5	4.83333	5.83333	5.16667	1.66667
4.5	4.5	4.16667	5.16667	4.5	4.66667	2.91667
5.66667	5.33333	4	3.83333	5.5	3.91667	2.41667
4.5	4.5	4.66667	4.33333	4.5	4.5	3.5
5.66667	5	4	4	5.33333	4	1.58333
4.33333	3.66667	2.33333	2.5	4	2.41667	4.08333
